# Supplementary material for: miR614 Expression Enhances Breast Cancer Cell Motility
Source: Int J Mol Sci. 2020 Dec 24;22(1):112. doi: 10.3390/ijms22010112 (PMC7801944; doi:10.3390/ijms22010112)
Supplement: Supplementary file 1 [file ijms-22-00112-s001.zip]

Archive with 21 entries (18 files):
- Supps resubmitted/__MACOSX/
- Supps resubmitted/__MACOSX/IJMS-1033685 Supplementary Information/
- Supps resubmitted/__MACOSX/IJMS-1033685 Supplementary Information/._.DS_Store
- Supps resubmitted/__MACOSX/IJMS-1033685 Supplementary Information/._Dang et al Supplemental Data and Legends.docx
- Supps resubmitted/__MACOSX/IJMS-1033685 Supplementary Information/._IJMS-1033685-Dang et al Supplemental Tables.xlsx
- Supps resubmitted/__MACOSX/IJMS-1033685 Supplementary Information/._Movie S1.mov
- Supps resubmitted/__MACOSX/IJMS-1033685 Supplementary Information/._Movie S2.mov
- Supps resubmitted/__MACOSX/IJMS-1033685 Supplementary Information/._Movie S3.mov
- Supps resubmitted/__MACOSX/IJMS-1033685 Supplementary Information/._Movie S4.mov
- Supps resubmitted/__MACOSX/IJMS-1033685 Supplementary Information/._Movie S5.mov
- Supps resubmitted/__MACOSX/IJMS-1033685 Supplementary Information/._Movie S6.mov
- Supps resubmitted/ijms-1033685 (4).docx
- Supps resubmitted/IJMS-1033685 Supplementary Information/
- Supps resubmitted/IJMS-1033685 Supplementary Information/.DS_Store
- Supps resubmitted/IJMS-1033685 Supplementary Information/IJMS-1033685-Dang et al Supplemental Tables.xlsx
- Supps resubmitted/IJMS-1033685 Supplementary Information/Movie S1.mov
- Supps resubmitted/IJMS-1033685 Supplementary Information/Movie S2.mov
- Supps resubmitted/IJMS-1033685 Supplementary Information/Movie S3.mov
- Supps resubmitted/IJMS-1033685 Supplementary Information/Movie S4.mov
- Supps resubmitted/IJMS-1033685 Supplementary Information/Movie S5.mov
- Supps resubmitted/IJMS-1033685 Supplementary Information/Movie S6.mov
