# Supplementary material for: miR614 Expression Enhances Breast Cancer Cell Motility
Source: Int J Mol Sci. 2020 Dec 24;22(1):112. doi: 10.3390/ijms22010112 (PMC7801944; doi:10.3390/ijms22010112)
Supplement: Supplementary file 1 [file ijms-22-00112-s001.zip › Supps resubmitted/IJMS-1033685 Supplementary Information/IJMS-1033685-Dang et al Supplemental Tables.xlsx]

## Sheet: Table S1
Gene	MCFDCIS.Control_A Z-score	MCFDCIS.Control_B Z-score	MCFDCIS.miR614_A Z-score	MCFDCIS.miR614_B Z-score
SYTL2	0.360173	1.04062	-1.33533	-0.0654647
HS.544814	0.653155	0.880015	-1.325	-0.20817
SLC7A5P1	0.872773	0.674276	-1.31525	-0.231797
TM2D2	0.667933	0.902094	-1.2888	-0.281227
HYAL4	0.692098	0.893221	-1.27564	-0.309679
P2RY11	0.361619	1.10355	-1.2702	-0.194965
SLCO3A1	0.655406	0.93233	-1.26331	-0.324427
WDR89	1.12456	0.333623	-1.25867	-0.199514
ZKSCAN5	0.456266	1.0682	-1.25659	-0.267881
HS.578068	1.07686	0.443312	-1.25424	-0.265937
LOC100130413	0.811374	0.800566	-1.25407	-0.357867
RCBTB2	0.604926	0.977818	-1.25257	-0.330179
AKT1	0.4515	1.0741	-1.25205	-0.273544
EEFSEC	0.920923	0.684246	-1.24723	-0.357934
C1ORF21	0.735663	0.878193	-1.24585	-0.368002
CABLES2	0.782802	0.836534	-1.24344	-0.375901
HS.543153	1.02039	0.555181	-1.2402	-0.335367
ELAVL1	0.47266	1.0712	-1.23957	-0.304281
MYBPC1	0.272676	1.17033	-1.22888	-0.214127
GCET2	0.526475	1.05281	-1.21821	-0.361076
LOC100129034	0.619701	0.989878	-1.21755	-0.392032
BAG1	0.181934	1.20997	-1.21276	-0.179139
PRR4	0.306186	1.17069	-1.21023	-0.266645
PLEKHA6	0.143043	1.22598	-1.20384	-0.165181
PI15	1.02895	0.576015	-1.20343	-0.401536
METTL7A	0.872507	0.774539	-1.19932	-0.44773
LOC729983	0.727393	0.914924	-1.19879	-0.443529
TMEM70	0.795712	0.853177	-1.19828	-0.450605
MBLAC2	0.91434	0.728781	-1.19768	-0.445436
DCLRE1B	1.08822	0.492324	-1.19298	-0.387566
LOC100131722	0.843797	0.811982	-1.18698	-0.468799
SORBS2	0.901011	0.753451	-1.1821	-0.472361
LOC643888	0.775968	0.880725	-1.18182	-0.474878
PLAT	0.714135	0.935795	-1.18075	-0.46918
CYFIP2	0.306165	1.19169	-1.17575	-0.322103
RFXDC2	0.593054	1.03189	-1.17528	-0.449668
PIK3C2G	0.427703	1.13616	-1.17141	-0.392457
C19ORF67	0.949384	0.703657	-1.17095	-0.48209
SIRT2	1.06508	0.547817	-1.17031	-0.442589
HS.562219	0.891785	0.773544	-1.16409	-0.501237
KRT80	0.701635	0.955938	-1.16054	-0.497034
SCLY	0.913076	0.751849	-1.16035	-0.50457
ABHD6	0.611767	1.02604	-1.15932	-0.47849
RP9P	0.512296	1.09408	-1.15697	-0.449403
TP53TG1	0.641566	1.00576	-1.15533	-0.492
COX11	0.706849	0.954976	-1.15306	-0.508767
TMEM50B	0.835557	0.837702	-1.15302	-0.520243
TMSB15A	1.01411	0.632284	-1.15219	-0.494203
FAM155B	0.702708	0.960629	-1.14793	-0.515404
C9ORF140	0.959899	0.704733	-1.14572	-0.518909
UQCC	1.00861	0.644636	-1.14329	-0.509954
TBX2	0.937149	0.734066	-1.14091	-0.530304
MAGOHB	0.455375	1.13538	-1.14056	-0.450194
CYP2U1	0.928328	0.745882	-1.13742	-0.536793
NOG	1.05993	0.578372	-1.13539	-0.502911
LOC100128737	0.85322	0.827793	-1.13536	-0.545658
HS.540724	0.929903	0.745782	-1.13375	-0.541931
ZSCAN5A	0.534007	1.09119	-1.13159	-0.493606
HS.551307	0.675357	0.990307	-1.12945	-0.536212
HEY1	0.133267	1.27666	-1.1283	-0.281632
HS.544721	1.29818	0.0368516	-1.12699	-0.208039
SULF2	0.71259	0.961062	-1.12667	-0.54698
FOXP1	0.787104	0.895539	-1.12666	-0.555984
KLK3	0.38763	1.18043	-1.12086	-0.447203
CABLES1	1.10351	0.521599	-1.12054	-0.504568
HS.552087	0.288041	1.2283	-1.11779	-0.398555
OXGR1	0.98769	0.687143	-1.11107	-0.563764
LOC653113	0.70016	0.978272	-1.10772	-0.570711
C2ORF64	0.660041	1.01254	-1.10121	-0.571369
C11ORF54	1.10515	0.530668	-1.09995	-0.53586
LOC730413	0.95828	0.727786	-1.09859	-0.587477
SMOC1	0.935657	0.754375	-1.09736	-0.592668
SOCS6	0.40149	1.18278	-1.09619	-0.488077
SCARNA14	0.908704	0.785859	-1.09316	-0.601403
ANKRD22	0.343817	1.21319	-1.093	-0.46401
UNG	0.438291	1.16413	-1.09174	-0.510689
LOC442208	0.425607	1.17153	-1.09093	-0.506211
LYRM7	0.674953	1.00419	-1.09084	-0.588312
CCDC101	0.540654	1.10188	-1.09015	-0.552387
EPHB3	0.268302	1.24821	-1.08998	-0.42653
LOC340549	1.2238	0.324162	-1.08952	-0.458438
DAZAP1	0.876046	0.822078	-1.08877	-0.609358
ZWINT	0.0692012	1.3139	-1.08676	-0.296342
KIAA0040	0.569394	1.0841	-1.08511	-0.568378
LOC199800	0.603185	1.06114	-1.08233	-0.581995
CX3CL1	0.788047	0.910362	-1.0815	-0.616905
KRTHB6	1.32423	0.0331364	-1.08124	-0.276123
FAM133B	0.959103	0.73417	-1.07851	-0.614765
SYNM	0.293579	1.2419	-1.07811	-0.457362
LOC100133744	0.330956	1.22659	-1.07286	-0.484691
CNTNAP2	0.715519	0.976861	-1.07169	-0.620691
LEAP2	0.392139	1.19694	-1.06928	-0.519796
GSTA1	0.652438	1.02858	-1.06792	-0.613103
TRAK2	0.878481	0.826302	-1.06728	-0.637504
CPNE7	0.907896	0.795375	-1.06674	-0.636533
FAM173B	0.284528	1.25019	-1.06601	-0.468709
SMPDL3B	0.676547	1.01031	-1.06572	-0.621134
SFRS7	0.598412	1.06984	-1.06413	-0.604127
LOC643464	1.18398	0.420519	-1.06122	-0.543285
NLGN4X	0.985921	0.70886	-1.05874	-0.636046
SUV420H1	1.28435	0.207085	-1.05826	-0.433176
LIMCH1	1.11675	0.532905	-1.0574	-0.592256
TMEM45A	0.45635	1.16475	-1.05663	-0.564471
PRSS23	0.763502	0.94011	-1.05443	-0.649187
HS.19339	0.604116	1.0694	-1.05019	-0.623325
DBF4	1.17976	0.433866	-1.04976	-0.563859
C14ORF32	0.494054	1.14417	-1.04813	-0.59009
HIST1H3B	0.366631	1.217	-1.04729	-0.536347
MXD3	0.983266	0.71561	-1.04693	-0.65195
C11ORF31	0.644736	1.04013	-1.04621	-0.638663
NFIL3	0.636705	1.04747	-1.04108	-0.64309
HMGB1	0.829454	0.882441	-1.04035	-0.671542
KREMEN1	1.05844	0.622452	-1.03988	-0.641015
KIAA1586	0.488871	1.14965	-1.03941	-0.599109
HS.158923	0.121264	1.32082	-1.038	-0.40408
ATP6V0A4	1.32617	0.105818	-1.03597	-0.396024
ACTR3B	0.668117	1.02439	-1.03595	-0.656558
HS.415576	1.24173	0.325124	-1.03332	-0.53353
ZNF385D	0.527136	1.12704	-1.03175	-0.622421
HS.374832	1.23671	0.336341	-1.03167	-0.541379
ZNF362	0.723863	0.979868	-1.03149	-0.672239
LOC643772	0.662033	1.03051	-1.02984	-0.662703
SLC27A2	0.975819	0.729118	-1.02961	-0.675328
CHN2	0.653358	1.03732	-1.02958	-0.661104
HS.538370	0.345765	1.23263	-1.02941	-0.54898
C21ORF58	1.19844	0.411353	-1.02717	-0.582629
TMEM83	0.505177	1.1424	-1.02683	-0.620752
USP9X	0.646157	1.04346	-1.02682	-0.662801
SAP18	0.43163	1.18713	-1.02642	-0.592348
VPS36	0.340074	1.23638	-1.02602	-0.550435
UTY	0.488659	1.15321	-1.0252	-0.616666
LOC100130952	0.785256	0.927848	-1.02255	-0.690556
NCOA7	1.03882	0.653426	-1.02226	-0.669979
LOC100132728	0.617266	1.06627	-1.02191	-0.66163
CNOT1	0.543706	1.11874	-1.01956	-0.642892
FAM81A	1.01766	0.681049	-1.01927	-0.679433
LOC643911	0.38576	1.2145	-1.01896	-0.581295
HS.546047	0.630084	1.05732	-1.01894	-0.668463
LOC388122	0.703998	0.999381	-1.01733	-0.686048
PRR15	1.21973	0.377402	-1.01586	-0.581271
HS.523235	0.372098	1.22293	-1.01422	-0.580815
HS.532698	0.252272	1.28083	-1.01214	-0.520961
FZD1	0.917688	0.798899	-1.0104	-0.706186
KLK6	0.276369	1.27128	-1.00821	-0.539437
ANKRD10	0.993643	0.713211	-1.00726	-0.699595
PLEKHB1	0.593075	1.08706	-1.00612	-0.674011
LOC643389	0.626655	1.06246	-1.00569	-0.683421
AZGP1	0.194982	1.30598	-1.00538	-0.49559
AIF1L	0.91812	0.79992	-1.00281	-0.715232
OSR1	0.872247	0.847997	-1.00236	-0.717883
FAM84A	1.31791	0.165604	-1.00182	-0.481694
MRPS12	0.752107	0.961486	-1.00116	-0.712437
CARD8	0.302276	1.26147	-0.999446	-0.5643
CDH2	0.317893	1.25406	-0.999019	-0.57293
LOC100127888	1.28746	0.246118	-0.996956	-0.536619
P2RY5	0.827428	0.893353	-0.99593	-0.72485
LOC645494	1.17091	0.470581	-0.994354	-0.647136
HS.571241	1.22633	0.374185	-0.994277	-0.606234
CABC1	1.20437	0.414025	-0.994234	-0.624161
LOC653066	0.742254	0.971301	-0.993702	-0.719854
PECAM1	0.541677	1.12541	-0.992384	-0.6747
GPR177	0.986428	0.724843	-0.992274	-0.718997
SLC26A1	0.76942	0.947752	-0.99166	-0.725512
ASF1B	0.631273	1.06161	-0.990564	-0.702321
UGT2B7	0.987707	0.72373	-0.990147	-0.72129
C5	1.04381	0.654765	-0.989233	-0.709341
LOC100132513	1.00344	0.7051	-0.989178	-0.719358
CCDC121	0.853307	0.869305	-0.988745	-0.733866
SH3PXD2A	0.68223	1.02225	-0.988126	-0.716357
PKIG	1.32629	0.154039	-0.98669	-0.493636
LOC100129138	1.36897	0.0118499	-0.984054	-0.396765
KCNK2	0.838671	0.884418	-0.983852	-0.739237
TXNL4A	0.743929	0.971444	-0.983414	-0.731959
ABCB6	0.888334	0.83476	-0.983016	-0.740078
ZSCAN22	1.30186	0.220123	-0.982892	-0.539094
NUDCD1	1.32337	0.165726	-0.981725	-0.507375
HS.575737	0.876002	0.847697	-0.981139	-0.74256
CYP39A1	0.62626	1.06693	-0.980803	-0.712384
RPS26	0.576348	1.10344	-0.980266	-0.69952
CHRM3	0.81994	0.903108	-0.979097	-0.743951
GADD45G	0.546971	1.12412	-0.978586	-0.6925
MGP	0.503669	1.15292	-0.978192	-0.678401
UBE2G2	0.634847	1.06087	-0.977862	-0.717853
MAGEB1	0.0940369	1.34868	-0.977782	-0.464934
TPRG1	1.26767	0.299671	-0.977244	-0.590094
TNFRSF19	0.933711	0.78737	-0.977106	-0.743974
NNMT	1.03472	0.669065	-0.974917	-0.728866
IL22	1.08028	0.609611	-0.974359	-0.715534
CDH19	1.13458	0.532565	-0.973989	-0.693152
EYA1	1.12965	0.539897	-0.973891	-0.695656
FUT6	0.250121	1.29116	-0.973846	-0.567432
CCDC129	0.527642	1.1379	-0.97378	-0.691761
HMGB3	0.672778	1.03204	-0.972952	-0.731866
SOCS5	1.33209	0.148115	-0.972584	-0.507622
LOC648982	0.492593	1.16125	-0.970558	-0.683282
LOC647474	0.375992	1.23001	-0.97044	-0.635565
SHROOM2	0.439364	1.19416	-0.969609	-0.663919
LRRC45	0.356747	1.24057	-0.968963	-0.628354
AGR2	0.39891	1.2177	-0.968575	-0.648032
TRIM78P	0.302535	1.26806	-0.968494	-0.602099
LOC645010	0.43466	1.1972	-0.968064	-0.663798
FAM20C	0.637283	1.06041	-0.967811	-0.729886
RFC3	0.804464	0.919206	-0.967614	-0.756056
LRRC26	0.760581	0.959065	-0.967335	-0.752311
FAM46A	0.490611	1.16301	-0.967289	-0.686334
E2F2	0.672503	1.03312	-0.966473	-0.739147
IL17RB	0.634552	1.06289	-0.964809	-0.732633
INCENP	0.485488	1.16668	-0.964526	-0.687641
HNRNPA0	0.56787	1.1118	-0.963909	-0.715759
LOC732138	1.25074	0.339044	-0.963695	-0.62609
CEBPA	0.775436	0.946423	-0.962381	-0.759478
MT4	0.531358	1.13713	-0.962023	-0.706468
PSMD9	0.719833	0.995026	-0.960855	-0.754004
HS.155736	0.76813	0.953182	-0.960561	-0.760751
B3GNTL1	1.31515	0.200133	-0.960498	-0.554781
LOC646993	0.8818	0.8446	-0.960283	-0.766117
NCAPH2	0.2521	1.29312	-0.96025	-0.584975
SP8	1.25655	0.329205	-0.95933	-0.626421
BCL11A	0.902557	0.823268	-0.958788	-0.767037
ATP6V1B1	0.996778	0.718533	-0.955126	-0.760184
HS.147562	0.326911	1.25881	-0.952971	-0.63275
C2ORF55	0.653407	1.04983	-0.95261	-0.75063
LOC646674	0.729141	0.988102	-0.952293	-0.764949
PCDHGA5	0.543176	1.13052	-0.951386	-0.722315
ARHGDIB	0.685427	1.02454	-0.951185	-0.758784
NOXO1	0.922284	0.803416	-0.949151	-0.776548
GLUL	0.477778	1.17388	-0.94775	-0.703912
LRP12	0.414628	1.21213	-0.946864	-0.679899
CNBP	0.253511	1.29511	-0.946536	-0.602082
P4HTM	1.06005	0.641085	-0.9464	-0.754737
MED28	0.694398	1.01775	-0.946287	-0.765859
SERTAD4	0.854088	0.874038	-0.945861	-0.782265
ING3	0.384017	1.22981	-0.944508	-0.669323
TRAPPC2	0.71385	1.00182	-0.944477	-0.771192
BCKDHB	0.975917	0.744337	-0.94353	-0.776724
SLC22A18	0.160035	1.33457	-0.942738	-0.551867
ARL17B	0.989319	0.728875	-0.942446	-0.775748
GRTP1	0.166569	1.33245	-0.940978	-0.558037
LOC441376	0.832395	0.895692	-0.940564	-0.787523
PCSK6	1.28456	0.27868	-0.940332	-0.622909
HS.538962	0.595999	1.09451	-0.939935	-0.750573
RRM2	1.10486	0.581765	-0.939443	-0.747182
NF2	1.05202	0.652372	-0.939364	-0.765026
SELM	1.11681	0.565051	-0.938763	-0.743093
MMP7	0.652921	1.05165	-0.938697	-0.765877
KCMF1	0.816154	0.911432	-0.937643	-0.789943
HS.133324	0.0972029	1.35807	-0.936559	-0.518711
NSBP1	0.569174	1.11413	-0.936529	-0.746774
MUTYH	0.228477	1.30812	-0.935722	-0.600873
PPM1H	0.328539	1.26072	-0.935636	-0.653626
HS.562504	0.88372	0.845302	-0.934319	-0.794703
TMEM170B	0.950926	0.773748	-0.932342	-0.792332
PRR15L	0.58146	1.10579	-0.932271	-0.754982
DHRS13	0.607496	1.08687	-0.931478	-0.762892
NRTN	0.67739	1.03293	-0.931296	-0.779026
EXOD1	0.443522	1.19735	-0.928633	-0.712238
PEG10	0.41483	1.21444	-0.928195	-0.701074
NUPR1	0.337322	1.25725	-0.928067	-0.666505
SLAIN1	0.908889	0.819681	-0.927786	-0.800785
VASH2	0.941272	0.784853	-0.927327	-0.798797
CRCP	0.117476	1.35322	-0.927074	-0.543623
TGIF1	0.0780437	1.36652	-0.926165	-0.518402
RRBP1	0.753766	0.96917	-0.925862	-0.797073
LOC645351	0.264416	1.29382	-0.924161	-0.634073
HS.559234	1.15471	0.511845	-0.922632	-0.74392
LOC730525	0.827427	0.901903	-0.922306	-0.807024
NTRK2	0.428818	1.20691	-0.921993	-0.713734
LOC727815	0.342538	1.25536	-0.921666	-0.676227
SPRR3	0.643298	1.06069	-0.92025	-0.783737
DEPDC6	0.797455	0.930212	-0.920205	-0.807462
DTNB	0.0812751	1.36697	-0.91916	-0.529086
UCRC	0.350333	1.25157	-0.918848	-0.683053
GABRP	0.753418	0.970216	-0.914669	-0.808964
MCM10	0.722364	0.997016	-0.91453	-0.80485
HIST1H2BF	0.999013	0.720028	-0.914212	-0.804828
MRPS36	0.859874	0.870788	-0.914062	-0.8166
SPIRE2	0.623631	1.07624	-0.913285	-0.786582
HS.333045	1.02494	0.688938	-0.912544	-0.801332
GPC4	0.458683	1.18975	-0.912083	-0.736349
HS.542356	0.138788	1.3485	-0.911397	-0.575889
NIPAL4	0.448856	1.19596	-0.91046	-0.734354
SSBP3	0.771516	0.95441	-0.910154	-0.815772
LOC100134550	1.20952	0.426494	-0.909865	-0.726154
CAPN6	0.302067	1.27763	-0.909596	-0.670105
ICK	0.947657	0.77912	-0.908339	-0.818438
KRT15	0.624287	1.07613	-0.907142	-0.79328
LOC649086	0.228174	1.31284	-0.906605	-0.634404
SLC25A29	0.430954	1.20722	-0.905959	-0.732215
LHFPL1	1.21247	0.422188	-0.905706	-0.728952
LOC653111	0.556447	1.12575	-0.90491	-0.777291
LOC728811	0.695394	1.02009	-0.904664	-0.810819
ELN	1.10446	0.586419	-0.903488	-0.787393
LOC729179	1.08982	0.606371	-0.90325	-0.792938
TIPIN	0.326833	1.26594	-0.901501	-0.691276
TIMM8A	0.730706	0.990603	-0.901415	-0.819894
LOC649639	0.818868	0.911202	-0.90105	-0.829021
TGFB2	0.692805	1.0224	-0.901029	-0.814172
LOC100130616	0.392989	1.22992	-0.900705	-0.722206
SLIT3	0.762461	0.962993	-0.899502	-0.825951
KRT86	0.696613	1.01941	-0.897885	-0.818134
CCT5	0.848139	0.883141	-0.897726	-0.833553
HS.567104	1.26354	0.332313	-0.897092	-0.698759
PPARGC1A	0.604613	1.09146	-0.897087	-0.79899
LOC341230	0.915343	0.814656	-0.896902	-0.833097
NKIRAS2	0.836831	0.89418	-0.896783	-0.834228
IGFBP2	1.07404	0.627802	-0.896682	-0.805155
DYRK2	0.872915	0.858614	-0.894952	-0.836577
GGT6	0.933	0.795808	-0.894493	-0.834315
LOC400174	0.338418	1.2606	-0.894214	-0.704802
RBMS3	1.00872	0.709654	-0.894212	-0.824167
RNFT2	1.01841	0.698011	-0.89403	-0.822392
NGFR	0.663328	1.04653	-0.893306	-0.816557
LOC653799	1.33615	0.177804	-0.893083	-0.620873
ABHD12	0.738947	0.983892	-0.89165	-0.831189
TMEM2	0.645986	1.06035	-0.888984	-0.817353
CALML4	0.951572	0.775679	-0.887471	-0.83978
NEDD9	1.33291	0.187653	-0.886965	-0.633594
SGTA	1.02847	0.686073	-0.886708	-0.827832
BCCIP	0.393842	1.23061	-0.886572	-0.737883
TDP1	1.27503	0.312173	-0.886474	-0.700727
FPR1	1.3965	0.0045663	-0.885297	-0.515769
LOC651380	1.32062	0.217274	-0.883406	-0.654486
PLCB1	0.72781	0.993708	-0.883364	-0.838155
SH3PXD2B	0.557042	1.1266	-0.881571	-0.802069
X1.Sep	0.518841	1.15293	-0.881496	-0.790271
C8ORF55	1.11069	0.57943	-0.879492	-0.810629
C19ORF64	0.0488259	1.38474	-0.878861	-0.55471
HS.444291	0.650248	1.05736	-0.878348	-0.82926
ZNF488	0.91318	0.817465	-0.877312	-0.853333
HS.538933	0.912669	0.818015	-0.876581	-0.854104
HDAC4	0.94389	0.784429	-0.874156	-0.854163
LOC100190939	1.37056	0.0949066	-0.871948	-0.593518
LOC401002	0.572951	1.11561	-0.871941	-0.816617
LOC653684	1.16842	0.496233	-0.871042	-0.793615
SMAD6	0.175581	1.33995	-0.870191	-0.645342
PADI3	1.21829	0.416708	-0.869935	-0.765067
VTCN1	0.649386	1.05822	-0.869894	-0.83771
LOC647606	0.689627	1.02594	-0.869852	-0.845711
KLHL13	0.215775	1.32287	-0.86864	-0.670009
C1ORF25	0.228956	1.31698	-0.868285	-0.677655
ART3	0.552937	1.12997	-0.867506	-0.815396
CDC42EP3	0.209561	1.32579	-0.866991	-0.668356
ANGPT1	0.690086	1.0256	-0.865773	-0.849916
ERVWE1	0.959933	0.766717	-0.865768	-0.860883
AHI1	1.07702	0.625215	-0.864225	-0.838007
LOC100132288	1.30113	0.263728	-0.863445	-0.701411
SPRY1	0.808398	0.921791	-0.862314	-0.867876
PIGW	0.167489	1.34416	-0.862201	-0.64945
LOC651610	0.480244	1.17918	-0.861882	-0.797538
RBM38	1.15488	0.517028	-0.861403	-0.810506
CES3	0.562152	1.12359	-0.861172	-0.82457
LOC100134768	0.224542	1.31965	-0.861096	-0.683096
SLC1A3	0.863914	0.868121	-0.861079	-0.870955
OR2A20P	0.143813	1.35386	-0.860352	-0.63732
HS.536748	0.493853	1.17035	-0.860285	-0.803922
GDF15	1.12597	0.558818	-0.860283	-0.82451
BRP44L	0.9497	0.778087	-0.860169	-0.867617
VIPR1	1.01221	0.706284	-0.86009	-0.858399
PRR16	1.2261	0.404409	-0.85917	-0.771338
GSTM4	0.989982	0.732462	-0.857407	-0.865037
ASS1	0.848172	0.883646	-0.856489	-0.875329
NDUFA6	0.400511	1.22852	-0.856207	-0.772819
LHX3	1.27319	0.320198	-0.855944	-0.737443
UST	0.57952	1.11118	-0.855742	-0.834954
CCDC50	1.12614	0.558702	-0.854893	-0.82995
IMPA2	0.815123	0.915404	-0.854112	-0.876415
LOC729792	1.37377	0.092731	-0.853306	-0.613199
ZNRF1	1.32073	0.223623	-0.853269	-0.691084
LOC729952	0.779313	0.948529	-0.852816	-0.875026
PPP1R1B	1.0898	0.608479	-0.852001	-0.846278
GHR	0.344196	1.26056	-0.851803	-0.752955
CMTM1	1.32052	0.224449	-0.851128	-0.693844
SLC16A14	0.957537	0.769305	-0.851119	-0.875723
RARRES1	0.434136	1.20854	-0.851014	-0.791663
SHISA2	0.641088	1.06484	-0.850472	-0.85546
LOC340274	0.770764	0.956212	-0.850063	-0.876913
TMEM118	0.40307	1.22729	-0.848892	-0.781464
LBR	0.877896	0.853899	-0.848623	-0.883173
TRIM9	0.647457	1.05985	-0.848259	-0.859051
CENPM	0.596184	1.09898	-0.847773	-0.847395
KIAA1024	1.03957	0.672928	-0.847519	-0.864975
DDX46	0.773488	0.953714	-0.847257	-0.879944
LOC100131986	0.368795	1.24712	-0.847213	-0.768704
XRN2	0.24013	1.31361	-0.846576	-0.707162
HS.543144	0.753069	0.971903	-0.84624	-0.878732
LOC389816	0.931472	0.797794	-0.845832	-0.883433
ITPRIPL1	1.17973	0.480023	-0.844641	-0.81511
CAPS	0.568935	1.1189	-0.84455	-0.843281
ERAP1	0.216847	1.32447	-0.844518	-0.696803
LOC284685	0.0278137	1.39641	-0.844501	-0.579724
FAM102A	0.624335	1.07776	-0.844333	-0.857758
PRDX2	0.0291486	1.39612	-0.843565	-0.581709
TAPT1	0.835363	0.895862	-0.842921	-0.888304
C1ORF133	1.23254	0.394454	-0.842785	-0.784204
RAB26	1.08324	0.617122	-0.842408	-0.857958
SYT15	0.906599	0.824136	-0.841299	-0.889435
CAMP	0.655011	1.05383	-0.841215	-0.867622
FREM2	0.268848	1.30019	-0.840605	-0.728432
LOC728832	0.412298	1.22208	-0.838818	-0.795559
HS.137206	0.84447	0.886897	-0.838607	-0.892761
RTN1	1.17237	0.491376	-0.838527	-0.825215
DDN	1.26371	0.339469	-0.838384	-0.764794
EFEMP1	0.390072	1.23529	-0.834913	-0.790453
ENAH	0.963856	0.761821	-0.834319	-0.891359
MIR326	1.10249	0.591326	-0.833589	-0.860224
MAP2	0.631514	1.07208	-0.832866	-0.870729
TJP3	0.934217	0.794424	-0.832462	-0.896179
ANKRD20A1	0.0582353	1.38812	-0.832209	-0.614143
C21ORF33	0.91515	0.814795	-0.831413	-0.898533
NDUFC2	0.596303	1.09876	-0.831121	-0.86394
LOC392871	0.633186	1.07072	-0.829842	-0.874066
HS.560046	1.1534	0.519646	-0.829398	-0.843647
LOC653604	0.983832	0.738922	-0.828755	-0.893999
FXYD3	0.111986	1.36928	-0.828545	-0.652721
KIAA0565	0.766759	0.95919	-0.826999	-0.898949
IRX5	0.625042	1.07691	-0.825812	-0.87614
FLJ32310	1.34481	0.173583	-0.824724	-0.693671
TREML1	0.0412275	1.39468	-0.823447	-0.612459
SNORA74B	0.681622	1.03193	-0.822348	-0.891207
GUCA1B	1.17413	0.488657	-0.821115	-0.84167
THAP3	0.595384	1.09921	-0.820531	-0.874063
UFSP1	0.262696	1.30417	-0.819557	-0.747305
EPHA4	0.684964	1.02905	-0.81863	-0.895387
RAD51L3	0.543961	1.13639	-0.81856	-0.861791
TPSD1	0.301288	1.28466	-0.818186	-0.767758
ANKRD1	1.23579	0.389615	-0.817737	-0.807668
LOC124220	0.666226	1.04423	-0.817161	-0.893295
HS.564805	1.00061	0.718754	-0.81463	-0.904736
ZNF684	1.0102	0.70742	-0.814455	-0.903167
METTL7B	0.917038	0.811901	-0.813269	-0.91567
HGD	1.06435	0.640686	-0.813173	-0.891866
RPL15	0.987066	0.734387	-0.812367	-0.909086
LOC643669	1.18191	0.476604	-0.812082	-0.846435
ZNF580	0.548867	1.13276	-0.811892	-0.869734
DLL1	1.27734	0.315424	-0.811794	-0.780967
CD14	0.812641	0.91625	-0.811677	-0.917214
LOC728855	0.369642	1.24739	-0.810171	-0.806857
LOC100134099	1.31675	0.237385	-0.809967	-0.744164
HIST2H3C	1.2646	0.339011	-0.808402	-0.795206
LXN	1.05892	0.64732	-0.808252	-0.897991
SOSTDC1	0.706006	1.01108	-0.808208	-0.908882
RALGPS1	0.279414	1.29616	-0.806266	-0.769307
PDE6G	0.367713	1.24849	-0.806057	-0.810145
CACNA2D1	0.29204	1.2897	-0.805968	-0.775767
LOC653355	0.983647	0.737895	-0.805569	-0.915973
SPNS2	0.405887	1.2261	-0.804972	-0.827016
ZNF629	1.20319	0.443162	-0.804594	-0.841761
HS.568928	0.78492	0.941578	-0.804369	-0.922129
PFDN4	0.77922	0.946763	-0.804047	-0.921936
LOC646836	1.0782	0.622274	-0.803092	-0.897385
LEMD1	0.949899	0.775649	-0.802352	-0.923197
GLS2	0.521545	1.15152	-0.801874	-0.871195
LOC653204	0.856134	0.873546	-0.801372	-0.928308
LOC441155	1.16497	0.501728	-0.800543	-0.86616
TLR5	0.736898	0.984161	-0.799754	-0.921305
RGMA	1.19289	0.459221	-0.799521	-0.852586
FGL1	0.769509	0.955257	-0.799399	-0.925367
LOC100131512	0.726869	0.992803	-0.79915	-0.920523
ERBB3	0.181221	1.34283	-0.7982	-0.725847
ZNF69	0.725686	0.993745	-0.797949	-0.921481
LOC652140	1.38348	0.0800286	-0.797509	-0.666
HS.96907	0.522542	1.15063	-0.796243	-0.876927
OKL38	1.1539	0.517617	-0.793249	-0.878265
ABCC1	0.0282083	1.40168	-0.79308	-0.636807
SLC16A5	1.15255	0.519492	-0.791792	-0.880245
DHRS9	0.0700739	1.38744	-0.791761	-0.66575
DNAJC21	0.68701	1.02593	-0.791703	-0.921241
SERPINH1	0.573404	1.11418	-0.789773	-0.897812
RERGL	0.261309	1.30547	-0.788668	-0.778114
HS.528210	1.40257	0.0266037	-0.788175	-0.640997
C14ORF147	1.09055	0.604996	-0.787561	-0.907982
RNF150	1.13831	0.539622	-0.787255	-0.890672
NBEA	0.480884	1.17836	-0.786699	-0.872542
FGF7	0.63985	1.06359	-0.786532	-0.916912
BOC	0.65631	1.05052	-0.786162	-0.920664
EAF2	0.738473	0.981802	-0.785807	-0.934468
FKBP7	1.2955	0.281006	-0.785656	-0.790854
KLC2	0.709295	1.00672	-0.78365	-0.932366
HSP90AA1	0.665684	1.04279	-0.78348	-0.924994
FALZ	0.27885	1.2966	-0.783238	-0.792214
LOC402100	1.35829	0.146227	-0.783081	-0.721431
CD302	1.32062	0.230362	-0.782829	-0.768156
PIB5PA	0.178402	1.34451	-0.782066	-0.740843
MYLIP	0.797783	0.927921	-0.780762	-0.944942
LOC100132519	1.37858	0.0956221	-0.780384	-0.693816
HS.167721	1.25296	0.359285	-0.780118	-0.832123
MYB	1.13316	0.546285	-0.779461	-0.899981
LOC652968	0.430838	1.21017	-0.779255	-0.861755
C4ORF19	0.0483837	1.39588	-0.777971	-0.666292
TRUB2	0.490749	1.17139	-0.777912	-0.884228
HS.117869	1.32411	0.223107	-0.777667	-0.769546
SLC25A31	0.985337	0.733496	-0.776045	-0.942788
VSNL1	0.510882	1.15766	-0.77592	-0.892621
CDKN1A	0.742756	0.97704	-0.773709	-0.946087
CHDH	0.833812	0.893043	-0.773377	-0.953478
HS.154948	0.918189	0.806957	-0.768533	-0.956612
CARD16	1.19736	0.450254	-0.767682	-0.879929
COLQ	0.256556	1.30775	-0.76708	-0.797223
C1ORF64	0.191792	1.33867	-0.766239	-0.764227
PDE4B	0.937686	0.785731	-0.766084	-0.957333
CNO	0.896363	0.829583	-0.765815	-0.960132
UGT1A6	1.09753	0.593691	-0.765461	-0.925759
RERG	0.881413	0.844918	-0.765401	-0.96093
FBXO32	1.09181	0.601201	-0.764713	-0.928295
LOC338579	1.36286	0.136227	-0.764403	-0.734679
SPARC	0.63348	1.0669	-0.764181	-0.936195
SELENBP1	0.142106	1.36041	-0.764169	-0.738342
CDKN2C	0.768008	0.95313	-0.759205	-0.961933
HSPA6	1.40234	0.0322206	-0.758643	-0.675918
RHOT1	1.32835	0.21397	-0.758359	-0.783961
LOC728537	0.326423	1.27072	-0.758086	-0.839059
ATP2A1	0.164118	1.35102	-0.757841	-0.757294
MEGF9	1.37024	0.118431	-0.757801	-0.730866
C3ORF33	0.933485	0.789282	-0.757279	-0.965488
ATG12	0.899284	0.825523	-0.756758	-0.968049
SOBP	0.139024	1.36177	-0.756297	-0.744495
RAD1	1.0332	0.67456	-0.755836	-0.951928
NPHP1	0.331726	1.26767	-0.755335	-0.844061
CIB4	1.41006	0.00951719	-0.754647	-0.664934
OR10J1	0.157707	1.35381	-0.754449	-0.757063
GIN1	0.540412	1.13555	-0.75416	-0.921803
HS.86045	0.0253815	1.40484	-0.753847	-0.676377
RCCD1	0.337629	1.26424	-0.752499	-0.849374
MRC2	0.712736	1.00092	-0.752273	-0.961381
HS.40289	0.827908	0.896404	-0.751698	-0.972614
SLC39A11	1.04436	0.660313	-0.751442	-0.953227
TXNRD1	1.3626	0.137088	-0.75125	-0.748436
LOC286411	0.424398	1.21273	-0.751178	-0.885949
ALDOA	0.82173	0.902273	-0.751159	-0.972843
SULT1E1	0.0590546	1.3932	-0.748205	-0.704052
GPX2	0.713615	0.999701	-0.747968	-0.965347
LOC653629	0.203723	1.333	-0.747639	-0.789081
KAZALD1	1.28721	0.295086	-0.745375	-0.836919
DHODH	1.30403	0.262672	-0.743203	-0.823501
HS.545462	0.0369681	1.40124	-0.740669	-0.697541
DMD	0.817833	0.904619	-0.74	-0.982452
FAM10A4	0.186889	1.34062	-0.739794	-0.78772
NBN	0.0376107	1.40108	-0.737158	-0.701535
SIPA1L2	1.03938	0.664551	-0.737147	-0.966785
C5ORF13	0.732843	0.981691	-0.736001	-0.978533
HPGD	1.21156	0.424415	-0.735019	-0.900961
LOC728312	1.12459	0.553239	-0.734871	-0.942963
NRG4	0.725267	0.988098	-0.734534	-0.978831
HS.149232	0.88357	0.838567	-0.73217	-0.989968
SLC25A18	1.33441	0.199738	-0.730817	-0.803336
CA2	0.879864	0.842052	-0.730018	-0.991898
CA11	0.0360355	1.40174	-0.729916	-0.707856
MESP1	1.09455	0.593107	-0.729607	-0.95805
CLCN4	0.575006	1.10809	-0.729554	-0.953545
LTC4S	0.0604027	1.39293	-0.726697	-0.726638
LOC255326	1.00667	0.702283	-0.725697	-0.983252
ANKRD30A	1.36191	0.13799	-0.724284	-0.775614
C17ORF54	0.293962	1.28667	-0.723676	-0.856953
NR4A2	1.3493	0.166732	-0.723322	-0.792711
CRTAP	0.738616	0.97465	-0.72087	-0.992396
MRE11A	0.545825	1.12838	-0.720161	-0.954044
OSBPL1A	0.151532	1.35589	-0.718788	-0.788634
HS.539054	1.36741	0.124605	-0.717728	-0.774289
TNRC9	0.467786	1.18199	-0.717175	-0.932599
HP	1.20792	0.427712	-0.716916	-0.918712
LOC100129027	1.40193	0.0356546	-0.715934	-0.721646
LOC100134361	1.03352	0.668365	-0.715058	-0.986825
HS.417262	1.26992	0.323369	-0.714576	-0.878709
LAPTM5	0.614431	1.07641	-0.714364	-0.976475
TRIM23	0.284245	1.29115	-0.712792	-0.862599
DIRAS3	1.37446	0.107115	-0.710424	-0.771153
SLC6A6	1.36049	0.140278	-0.71019	-0.790579
SNRNP48	0.844234	0.874652	-0.709498	-1.00939
HS.582985	0.995269	0.712655	-0.707229	-1.00069
TTTY14	0.659758	1.03931	-0.7061	-0.992966
PCDHGC3	1.38878	0.0707693	-0.705859	-0.75369
LOC100127891	0.623881	1.06792	-0.705849	-0.985951
PSMB8	0.742161	0.969065	-0.704016	-1.00721
RARRES3	0.987616	0.720974	-0.704009	-1.00458
SERPINF2	0.978393	0.731443	-0.703314	-1.00652
RAB27A	0.727861	0.981423	-0.702651	-1.00663
MARVELD2	0.538855	1.13101	-0.700343	-0.969522
HSD11B2	0.0741592	1.38728	-0.698854	-0.76259
KCNQ1OT1	0.775072	0.938404	-0.697583	-1.01589
TRIM55	1.26644	0.326409	-0.693987	-0.898865
GPR128	0.524364	1.1404	-0.693102	-0.971664
MRP63	0.178542	1.34243	-0.692239	-0.828736
FLJ22184	0.549547	1.12214	-0.691724	-0.979961
TBL1X	0.395285	1.22554	-0.691545	-0.929281
WTAP	0.596455	1.087	-0.690656	-0.992803
LOC649445	1.17978	0.466537	-0.690369	-0.955952
LOC100129063	0.129351	1.36432	-0.690306	-0.803361
RWDD1	0.923166	0.790157	-0.689806	-1.02352
LOC652704	0.207256	1.32865	-0.689798	-0.846111
HS.581125	1.35635	0.147521	-0.689774	-0.814099
C18ORF56	1.28685	0.28863	-0.688591	-0.886885
HS.546710	0.00980392	1.41068	-0.687851	-0.732632
UVRAG	1.40033	0.0387865	-0.687732	-0.751389
PDE9A	0.240582	1.3118	-0.685763	-0.866619
HEATR7B2	1.38035	0.0901787	-0.683932	-0.786598
LOC653050	0.819366	0.894089	-0.681688	-1.03177
RANBP17	0.0770894	1.38531	-0.677904	-0.784492
CCDC117	1.01203	0.687451	-0.67787	-1.02161
ZRANB3	1.01237	0.686718	-0.676239	-1.02285
KIAA0368	1.14882	0.508756	-0.674502	-0.983072
HS.105618	0.171434	1.34445	-0.673888	-0.841992
LOC643285	0.86305	0.849601	-0.673655	-1.039
LOC100130289	0.870764	0.841639	-0.672827	-1.03958
HS.527657	1.3045	0.251984	-0.669979	-0.88651
ACADSB	0.474133	1.17195	-0.669848	-0.976235
RPPH1	0.19987	1.3306	-0.669335	-0.861133
C10ORF75	0.877227	0.834051	-0.667762	-1.04352
NAAA	0.681224	1.01535	-0.666877	-1.0297
LOC374443	1.39875	0.0405561	-0.664658	-0.774649
HS.527387	1.37752	0.0941176	-0.662541	-0.809093
BGLAP	1.13617	0.523743	-0.66091	-0.999003
LOC728912	0.0244744	1.40451	-0.660849	-0.768136
LOC146909	1.33747	0.183597	-0.658943	-0.862125
GEM	1.36413	0.124868	-0.657896	-0.831102
TIFA	1.29665	0.264389	-0.657259	-0.903778
PF4	0.739064	0.963476	-0.65611	-1.04643
LOC641767	0.11742	1.36711	-0.654837	-0.829698
SERPINA5	0.876499	0.831496	-0.651833	-1.05616
C10ORF82	0.307442	1.27215	-0.649166	-0.930427
AHNAK	1.29261	0.269584	-0.646469	-0.915727
LOC643491	1.2637	0.321713	-0.646411	-0.939
HS.335413	1.07056	0.607552	-0.643173	-1.03494
HMGCL	1.13547	0.520021	-0.640721	-1.01477
LOC100133639	0.0924344	1.37625	-0.637157	-0.831524
HS.581028	0.165639	1.34362	-0.635659	-0.873602
LOC647942	0.869089	0.835467	-0.635575	-1.06898
DPH1	0.020803	1.40433	-0.635384	-0.789751
LOC441196	0.198614	1.32742	-0.632438	-0.8936
CBX2	0.467842	1.17032	-0.632423	-1.00574
LOC100132395	0.924816	0.775313	-0.628272	-1.07186
LOC641972	0.0780488	1.38129	-0.626971	-0.832372
LOC642282	1.25769	0.326869	-0.624982	-0.959573
C17ORF75	1.30482	0.240951	-0.62339	-0.922377
CSRP2BP	0.636809	1.04315	-0.621803	-1.05815
SNORD55	0.524045	1.12895	-0.620766	-1.03223
ADD3	1.14318	0.501173	-0.61001	-1.03434
EFNA5	0.46068	1.17082	-0.608331	-1.02317
BDH1	0.93047	0.763452	-0.605425	-1.0885
GALK1	1.00455	0.679089	-0.604744	-1.07889
PKP3	1.3602	0.120176	-0.59934	-0.881032
LOC340357	0.27052	1.28493	-0.595969	-0.959479
CDKN2AIPNL	1.18886	0.429939	-0.595488	-1.02331
VEGFB	0.376732	1.22283	-0.595485	-1.00407
C9ORF58	1.059	0.60972	-0.595129	-1.07359
DAG1	0.0400609	1.39248	-0.587219	-0.845321
LOC440287	0.723654	0.961835	-0.587045	-1.09844
HS.42612	0.111349	1.36122	-0.577476	-0.895095
MIR134	1.31875	0.199269	-0.573274	-0.944746
GIMAP2	1.31404	0.206946	-0.568429	-0.952556
GRIN3A	0.321475	1.25108	-0.568321	-1.00423
EFNA4	0.812192	0.874882	-0.56802	-1.11905
PRRT2	1.10983	0.534932	-0.567931	-1.07683
LOC653545	0.0454517	1.38788	-0.567492	-0.865839
LOC642399	1.2249	0.363946	-0.565332	-1.02351
LOC728291	0.0434688	1.38804	-0.56271	-0.8688
BDNFOS	0.872078	0.813554	-0.562698	-1.12293
HOXA3	0.398955	1.20148	-0.558794	-1.04164
HEXA	1.00476	0.665407	-0.55855	-1.11162
LOC652669	1.30074	0.228977	-0.55792	-0.971793
GARNL4	1.39276	0.0284025	-0.553174	-0.86799
FRK	0.236881	1.29537	-0.55164	-0.980611
PIR	0.749127	0.926171	-0.539566	-1.13573
CREB1	0.0922787	1.36373	-0.538614	-0.917397
GLIS3	0.127704	1.34674	-0.533542	-0.940906
NR2F1	1.39035	0.0244809	-0.52648	-0.888346
LMF1	0.791221	0.882524	-0.525094	-1.14865
C15ORF34	1.33146	0.156119	-0.524253	-0.963327
LOC731797	0.646283	1.0105	-0.521185	-1.1356
CPLX2	1.27406	0.264408	-0.520827	-1.01764
C3ORF10	0.282172	1.2636	-0.518948	-1.02683
YAF2	0.0470581	1.37853	-0.511204	-0.914387
HS.98960	1.20388	0.37295	-0.498266	-1.07857
AKR1C4	1.35576	0.0852736	-0.479314	-0.961719
HIST4H4	1.11579	0.493565	-0.475756	-1.1336
SOX7	0.826286	0.829354	-0.468061	-1.18758
LOC284701	0.480408	1.12101	-0.461383	-1.14003
MPND	0.609523	1.02095	-0.456832	-1.17364
RUNX3	0.334871	1.21559	-0.452557	-1.0979
CDC2L2	0.449355	1.13843	-0.446372	-1.14141
ALDH3A1	1.35891	0.0613555	-0.444611	-0.975659
LOC654096	0.291235	1.2379	-0.437725	-1.09141
KCNAB2	0.400967	1.16744	-0.433223	-1.13518
C7ORF55	1.20203	0.343572	-0.424477	-1.12112
APOBEC3F	0.646251	0.978017	-0.420522	-1.20375
LOC654078	0.0653091	1.35092	-0.418395	-0.997839
LOC100132549	0.896362	0.735721	-0.413922	-1.21816
RBMX2	0.529188	1.0682	-0.409406	-1.18798
LOC650256	0.0638704	1.34907	-0.408374	-1.00457
KRT24	1.20187	0.32941	-0.39511	-1.13617
CLDN8	0.221485	1.26279	-0.385234	-1.09904
LOC440981	1.31109	0.129349	-0.383397	-1.05704
LOC649853	1.26936	0.202514	-0.37227	-1.0996
HS.107801	0.156724	1.29234	-0.367166	-1.08189
LOC647971	0.798924	0.81655	-0.366099	-1.24937
LOC392437	1.03038	0.557447	-0.365567	-1.22226
LOC729559	1.04173	0.541854	-0.363246	-1.22034
LHPP	1.33343	0.0671102	-0.356261	-1.04428
LOC644019	1.32943	0.0600547	-0.331638	-1.05784
LOC648059	1.04409	0.51649	-0.319084	-1.24149
HOXA10	1.20652	0.263734	-0.29132	-1.17893
DGKG	1.30733	0.0688115	-0.276194	-1.09994
SPIC	0.61431	0.934886	-0.250859	-1.29834
SCARNA9	0.353426	1.12461	-0.230083	-1.24796
LOC729595	0.293167	1.12778	-0.148062	-1.27289
NGDN	-0.920275	-0.472968	0.0042221	1.38902
LOC341689	-0.44048	-0.947665	0.00689143	1.38125
IKZF2	-0.46897	-0.933548	0.0211754	1.38134
LOC648089	-0.829962	-0.591613	0.0213249	1.40025
IGFL2	-0.786015	-0.643513	0.0269063	1.40262
LOC732160	-0.878173	-0.540911	0.0278793	1.3912
ERP27	-0.591468	-0.836095	0.0310868	1.39648
FLJ35282	-1.07087	-0.291845	0.0334538	1.32926
C1ORF102	-0.655849	-0.783449	0.0413128	1.39799
XRRA1	-0.562084	-0.868151	0.0414755	1.38876
FLJ37201	-0.721679	-0.722896	0.0465654	1.39801
AQP12A	-0.631168	-0.816905	0.0585151	1.38956
MBD3L2	-0.933177	-0.498473	0.0616496	1.37
RGS2	-0.879212	-0.567703	0.0685085	1.37841
THRB	-0.791361	-0.676446	0.0862379	1.38157
LOC388022	-1.03422	-0.384926	0.0869808	1.33216
LOC728449	-0.877087	-0.583837	0.0890962	1.37183
TGM5	-1.01533	-0.415086	0.0932157	1.3372
TRQ1	-0.677675	-0.79602	0.0960599	1.37764
DHRS8	-0.296573	-1.10287	0.101188	1.29826
CASP8	-0.770405	-0.708534	0.102749	1.37619
SPINK6	-0.968247	-0.48391	0.104006	1.34815
ZNF843	-0.901893	-0.566441	0.106581	1.36175
GABPAP	-0.752523	-0.732367	0.112008	1.37288
HS.580472	-1.09612	-0.320403	0.119783	1.29674
FAM73A	-0.654682	-0.832915	0.122843	1.36475
B3GNT5	-0.770828	-0.731795	0.142476	1.36015
PCTK2	-0.357371	-1.08225	0.143291	1.29633
NAP1L2	-0.946848	-0.541491	0.151425	1.33691
RASAL2	-0.603179	-0.89495	0.15197	1.34616
CTAGE6	-0.961237	-0.525403	0.15386	1.33278
PKDCC	-0.699903	-0.809808	0.157054	1.35266
SP100	-0.998768	-0.480538	0.157687	1.32162
CD79B	-0.925999	-0.573501	0.162649	1.33685
PTGS1	-0.758865	-0.757011	0.165435	1.35044
LOC650235	-0.749228	-0.767286	0.16664	1.34987
KIAA0408	-0.280499	-1.15091	0.180792	1.25062
LOC731823	-0.644933	-0.874615	0.183321	1.33623
LMBR1L	-1.11798	-0.335161	0.187146	1.266
MINK1	-0.962336	-0.545416	0.188291	1.31946
ATXN2L	-0.856085	-0.670066	0.191428	1.33472
MMP23B	-0.612695	-0.910483	0.197855	1.32532
LOC650257	-0.552789	-0.962356	0.20059	1.31456
LOC648057	-0.945285	-0.578099	0.20857	1.31481
HS.133009	-0.827063	-0.711948	0.210568	1.32844
CHGB	-0.647831	-0.88685	0.212279	1.3224
CXORF23	-0.456626	-1.04345	0.212644	1.28743
SDHALP1	-0.704838	-0.835983	0.21486	1.32596
PLEKHN1	-0.816657	-0.725651	0.215661	1.32665
ZSWIM4	-0.616696	-0.916612	0.217114	1.31619
PLOD2	-0.793538	-0.75131	0.219002	1.32585
FAM167B	-0.937277	-0.593942	0.21952	1.3117
LOC541469	-0.551801	-0.975007	0.225211	1.3016
LOC727811	-1.01857	-0.497377	0.225957	1.28999
HS.539841	-0.736995	-0.811326	0.226465	1.32186
SPATA6	-0.586841	-0.94708	0.227422	1.3065
A2ML1	-0.884423	-0.664068	0.236707	1.31178
NOD2	-1.16799	-0.292233	0.23804	1.22218
CSF2	-0.519641	-1.00765	0.240056	1.28724
P2RY2	-0.576162	-0.963337	0.242972	1.29653
KCTD11	-0.967792	-0.571769	0.24474	1.29482
HS.580596	-0.368966	-1.1219	0.248522	1.24235
C3ORF48	-0.860077	-0.697775	0.24981	1.30804
LOC441294	-1.09362	-0.410445	0.249834	1.25424
STX7	-0.689825	-0.868841	0.25277	1.3059
FLJ42986	-0.857689	-0.702079	0.253094	1.30667
LOC100134648	-0.81427	-0.752024	0.261234	1.30506
PHF11	-0.852774	-0.71584	0.26949	1.29912
TNKS	-0.875816	-0.692226	0.271971	1.29607
SLC35F3	-0.744088	-0.82747	0.272589	1.29897
FLJ46380	-0.589756	-0.967036	0.275788	1.281
MAFB	-0.795963	-0.778779	0.277449	1.29729
LOC730202	-0.880144	-0.692868	0.282475	1.29054
SLC4A3	-0.67292	-0.898947	0.284092	1.28777
FEZ1	-0.52749	-1.02615	0.296268	1.25737
MMP13	-1.08694	-0.449449	0.301122	1.23527
PLXNA3	-0.919218	-0.659066	0.30171	1.27657
DAPP1	-0.348082	-1.15795	0.303607	1.20242
GAGE5	-0.82123	-0.766307	0.304781	1.28276
ABCG1	-0.940991	-0.636508	0.306493	1.27101
EP400NL	-0.746185	-0.841584	0.306832	1.28094
TAS2R40	-0.714084	-0.872422	0.308246	1.27826
CYR61	-0.858853	-0.730341	0.311791	1.2774
KALRN	-0.766515	-0.830845	0.326255	1.27111
MAST4	-0.603928	-0.978941	0.330888	1.25198
LOC374973	-0.919709	-0.673167	0.331489	1.26139
ZFYVE9	-0.507698	-1.05724	0.335283	1.22966
LOC645485	-0.842005	-0.762508	0.342704	1.26181
IRS2	-0.861356	-0.742739	0.343876	1.26022
TOM1	-0.600013	-0.988373	0.346075	1.24231
PHLDB2	-0.717241	-0.887275	0.348896	1.25562
MGC16384	-1.34775	-0.0364097	0.357212	1.02695
PGM5P2	-0.790348	-0.823079	0.361563	1.25186
RASAL3	-0.328098	-1.19309	0.365692	1.15549
LOC645676	-0.528729	-1.05384	0.368421	1.21414
AHNAK2	-0.949511	-0.657737	0.371082	1.23617
C17ORF91	-1.05957	-0.525536	0.377305	1.2078
DIP2A	-0.727699	-0.889419	0.377366	1.23975
MSLN	-0.77136	-0.851348	0.384961	1.23775
LOC642921	-0.950378	-0.663707	0.386543	1.22754
FER1L4	-0.806465	-0.820505	0.393444	1.23353
GADD45B	-1.12607	-0.443094	0.394385	1.17478
LOC644403	-0.682692	-0.938237	0.398192	1.22274
NCRNA00167	-0.922401	-0.701526	0.400584	1.22334
UBQLN3	-1.01638	-0.591571	0.401311	1.20664
MOBKL2A	-0.742856	-0.884963	0.401533	1.22629
JUN	-0.776836	-0.8531	0.402414	1.22752
CTAG1A	-0.63796	-0.979188	0.404461	1.21269
WSB1	-0.727975	-0.899895	0.404508	1.22336
DISP2	-1.2065	-0.326922	0.404925	1.1285
HS.538217	-0.661339	-0.961174	0.409696	1.21282
ITLN2	-1.32476	-0.116277	0.409734	1.03131
EGFR	-0.784145	-0.851551	0.41646	1.21924
BNC1	-0.446201	-1.13177	0.418161	1.15981
SFI1	-0.632547	-0.990049	0.421889	1.20071
APLF	-0.940511	-0.691152	0.424307	1.20736
ZNF778	-0.790729	-0.848387	0.424818	1.2143
HS.436134	-0.799979	-0.841071	0.4293	1.21175
CCDC147	-1.00511	-0.618055	0.43051	1.19265
IGSF9	-0.913359	-0.724036	0.430742	1.20665
TPR	-0.325777	-1.21533	0.431909	1.10919
ZNF841	-0.875688	-0.765066	0.431915	1.20884
CEP68	-0.0772589	-1.34934	0.434268	0.992332
HIST1H2BD	-0.52002	-1.08477	0.438266	1.16652
MGC5457	-0.928853	-0.711055	0.441149	1.19876
ZBTB20	-0.804831	-0.840841	0.441317	1.20436
LOC595101	-0.769626	-0.875626	0.443465	1.20179
ARL6	-0.728428	-0.915794	0.448626	1.1956
PGBD3	-0.823631	-0.824996	0.448795	1.19983
ENTPD7	-1.03108	-0.593725	0.448821	1.17598
GSDMC	-0.743923	-0.903439	0.453899	1.19346
LOC100132491	-0.7507	-0.89734	0.454416	1.19362
ZNF835	-0.671669	-0.968873	0.456639	1.1839
ALS2CL	-0.848972	-0.802644	0.457643	1.19397
LOC642475	-0.426499	-1.15896	0.462536	1.12293
VLDLR	-0.846173	-0.808201	0.465023	1.18935
LOC124216	-0.768651	-0.885083	0.467432	1.1863
HLA.DPB2	-0.712816	-0.938842	0.474772	1.17689
PRR8	-0.988977	-0.65874	0.484372	1.16334
C7ORF29	-0.858867	-0.802705	0.486111	1.17546
ZNF487	-1.00242	-0.643551	0.486548	1.15942
C6ORF117	-0.95032	-0.704978	0.488611	1.16669
HS.575095	-0.512558	-1.10624	0.490603	1.1282
LOC554223	-0.840647	-0.823572	0.492822	1.1714
AMT	-1.12667	-0.48612	0.49514	1.11765
ADRB2	-0.796855	-0.867574	0.495186	1.16924
TUFT1	-0.771462	-0.893138	0.499353	1.16525
CSGALNACT2	-0.462265	-1.1456	0.502862	1.10501
LOC643660	-0.781296	-0.885804	0.505439	1.16166
STARD13	-1.02739	-0.621578	0.509393	1.13957
NUAK2	-0.633736	-1.0182	0.511948	1.13998
PPARD	-0.62357	-1.02801	0.517155	1.13442
SCNN1G	-0.677938	-0.983266	0.519326	1.14188
LOC644343	-0.675374	-0.985649	0.519974	1.14105
AMPD3	-0.872959	-0.800437	0.522757	1.15064
RSC1A1	-0.959965	-0.70661	0.524716	1.14186
BMP1	-0.73131	-0.938183	0.525396	1.1441
TCIRG1	-0.773584	-0.900054	0.527838	1.1458
C3	-0.827079	-0.849189	0.530009	1.14626
ARL14	-0.789466	-0.886249	0.531838	1.14388
TNFAIP3	-0.814863	-0.862379	0.533882	1.14336
C6ORF141	-0.858415	-0.821437	0.542087	1.13776
LOC123688	-0.749786	-0.927895	0.547699	1.12998
FAM21D	-0.963758	-0.71136	0.552844	1.12227
MIR302C	-0.743593	-0.935544	0.554897	1.12424
LOC100130790	-1.05172	-0.607201	0.556352	1.10257
HBEGF	-0.729133	-0.949698	0.559057	1.11977
FLJ22639	-0.494758	-1.1369	0.559391	1.07227
LOC650111	-0.81001	-0.874662	0.559678	1.12499
NFKBIZ	-0.807537	-0.877101	0.559855	1.12478
LOC100133563	-0.994452	-0.678469	0.561312	1.11161
STK40	-0.361997	-1.22601	0.564905	1.0231
LOC728205	-0.834275	-0.853049	0.567291	1.12003
C20ORF197	-0.88372	-0.803879	0.571015	1.11658
PTK6	-1.00682	-0.666969	0.571661	1.10212
RASA2	-0.801296	-0.887564	0.576075	1.11279
TSPAN10	-1.14259	-0.492561	0.577778	1.05737
C14ORF78	-1.0073	-0.668614	0.579169	1.09675
MUC4	-1.14365	-0.492331	0.581905	1.05407
SEMA4B	-0.703994	-0.978311	0.584028	1.09828
AADACL1	-0.82098	-0.871501	0.587172	1.10531
LOC729839	-1.30671	-0.227355	0.587965	0.946103
DSCAML1	-0.901874	-0.789958	0.589554	1.10228
LOC727848	-0.950262	-0.737832	0.591284	1.09681
PKNOX1	-0.957986	-0.729574	0.59273	1.09483
DDEF2	-0.588659	-1.07542	0.594979	1.06909
NCF4	-0.971411	-0.715954	0.598559	1.08881
GPR115	-0.660483	-1.01877	0.598853	1.0804
SFTA1P	-0.770931	-0.922792	0.602149	1.09157
IGFBP3	-0.946011	-0.746059	0.604263	1.08781
PPM1J	-0.601952	-1.07039	0.619875	1.05246
LOC100133511	-0.705433	-0.987235	0.628194	1.06447
MBOAT1	-0.659162	-1.02655	0.629665	1.05604
RPGR	-0.598039	-1.07539	0.629711	1.04372
EDN1	-0.851467	-0.852349	0.631672	1.07214
FLJ25439	-0.994248	-0.698182	0.631909	1.06052
LOC100133572	-0.841865	-0.862488	0.634267	1.07009
HS.14032	-0.494281	-1.15315	0.638094	1.00934
SERPINB7	-0.707277	-0.989649	0.647744	1.04918
HS.527876	-1.16641	-0.477686	0.649171	0.994926
ERCC6	-0.763253	-0.940341	0.649207	1.05439
TTPAL	-0.922765	-0.782759	0.651039	1.05449
TMEM65	-0.604999	-1.07412	0.651763	1.02735
EPAS1	-0.815534	-0.892391	0.653915	1.05401
TNFAIP2	-0.538045	-1.12596	0.661314	1.00269
GLDC	-0.842182	-0.868297	0.662986	1.04749
LOC100130886	-0.806267	-0.903207	0.663691	1.04578
SLC25A24	-0.61905	-1.06557	0.665746	1.01888
GRB10	-0.757277	-0.949719	0.669588	1.03741
NR2C1	-0.663453	-1.0309	0.671593	1.02276
ARHGAP30	-0.562694	-1.10956	0.671738	1.00051
LOC387841	-0.861037	-0.85139	0.672435	1.03999
EFTUD1	-0.728384	-0.976244	0.67409	1.03054
ACCS	-0.805332	-0.906822	0.678063	1.03409
LOC388237	-0.638458	-1.05276	0.681346	1.00987
HS.569175	-0.881572	-0.832737	0.684018	1.03029
CLCF1	-0.780951	-0.930959	0.685496	1.02641
MICAL2	-0.448557	-1.19118	0.686587	0.953148
GIGYF1	-0.872612	-0.842676	0.688322	1.02697
ITGA2	-0.667525	-1.03051	0.689617	1.00841
ZC3H12A	-0.882125	-0.833598	0.691855	1.02387
SGMS2	-1.02259	-0.678485	0.69702	1.00406
AGFG2	-0.671652	-1.02897	0.701904	0.998717
ANTXR2	-0.853922	-0.863862	0.702097	1.01569
FLJ25006	-1.14472	-0.520032	0.702952	0.961796
ST7	-0.838993	-0.878776	0.703198	1.01457
RNF38	-0.657632	-1.04096	0.705597	0.992999
EIF2C4	-0.833846	-0.884691	0.708706	1.00983
ZC3H12C	-0.621846	-1.07003	0.709679	0.982194
CD24	-1.24896	-0.359326	0.710088	0.898198
LOC653879	-0.855652	-0.86356	0.710813	1.0084
OPRL1	-0.536166	-1.13438	0.712058	0.958484
FMNL2	-0.654319	-1.04459	0.712398	0.986507
IL8	-0.716715	-0.9932	0.717168	0.992746
TAGLN3	-0.879508	-0.840619	0.717921	1.00221
MAP4K4	-0.594252	-1.09236	0.718214	0.968395
GJB4	-0.822673	-0.897217	0.719947	0.999944
LOC643936	-0.815984	-0.903735	0.720722	0.998997
HSF2BP	-0.91829	-0.800743	0.721647	0.997386
PPP1R3B	-0.99529	-0.715381	0.724124	0.986546
LAMA3	-0.834418	-0.886985	0.727677	0.993726
LOC646734	-0.415796	-1.2164	0.72818	0.904015
EPHA2	-0.924744	-0.79535	0.731781	0.988313
LOC646109	-0.982639	-0.731484	0.734092	0.980031
CYP4B1	-0.756851	-0.960465	0.735991	0.981326
LOC729252	-1.11587	-0.565882	0.739721	0.942031
DOC2A	-1.0519	-0.6495	0.740491	0.960905
CXCL2	-0.864447	-0.859326	0.742321	0.981452
SH2D5	-0.629327	-1.06812	0.742875	0.954571
SPG7	-0.52856	-1.14309	0.744292	0.927359
ADAMTSL4	-0.83983	-0.883971	0.744568	0.979233
SCEL	-0.641168	-1.05905	0.74538	0.95484
NUP50	-0.483305	-1.17441	0.74766	0.91005
CSF1R	-0.719457	-0.995238	0.752957	0.961737
TSC22D2	-0.777101	-0.944457	0.755341	0.966216
QSOX1	-0.833251	-0.891839	0.756839	0.968251
HS.552826	-1.09551	-0.59565	0.758882	0.932281
D4S234E	-0.736745	-0.980963	0.759715	0.957993
HS.520591	-0.869037	-0.85692	0.760513	0.965444
MGC102966	-1.17107	-0.489705	0.760707	0.900064
TPM2	-0.962452	-0.757924	0.761717	0.958658
C10ORF10	-0.807597	-0.917117	0.763962	0.960752
NFKB2	-0.62437	-1.07416	0.766064	0.932465
LOC390940	-0.667341	-1.04014	0.767072	0.940408
ZNF697	-0.79131	-0.932745	0.768133	0.955922
CARD6	-1.16863	-0.494455	0.772861	0.890225
LOC100129119	-0.965965	-0.755207	0.772958	0.948214
C7ORF41	-0.978267	-0.741553	0.775646	0.944175
RAB43	-0.512512	-1.15663	0.777469	0.891673
CFB	-0.75449	-0.967135	0.778959	0.942665
LOC100131330	-0.881353	-0.846455	0.780029	0.947779
UAP1	-0.702437	-1.01242	0.782549	0.93231
LOC652688	-0.614162	-1.08327	0.782718	0.91471
IDO2	-0.850822	-0.877401	0.783834	0.94439
CTTNBP2NL	-0.138749	-1.36136	0.783863	0.716246
AIM1L	-0.497791	-1.16704	0.785621	0.879213
HS.440518	-0.75175	-0.970155	0.786145	0.93576
GPSM3	-0.595654	-1.09762	0.788124	0.905147
ITGB6	-1.00157	-0.715903	0.78992	0.927556
CHST10	-0.943239	-0.782086	0.791	0.934324
KIAA0284	-1.02852	-0.683855	0.791426	0.920945
KRT16	-1.00583	-0.711021	0.791461	0.92539
LOC100128918	-1.14649	-0.528276	0.792288	0.882478
STAT5A	-0.570998	-1.11612	0.793267	0.89385
TNS4	-0.913692	-0.814683	0.801668	0.926707
KCNJ8	-1.17502	-0.486743	0.801982	0.859784
ATP13A3	-0.689936	-1.02427	0.804168	0.910039
CEP170	-0.483444	-1.17732	0.80666	0.854105
ABLIM3	-0.817204	-0.9117	0.807776	0.921128
LOC644157	-0.720208	-0.99915	0.810156	0.909201
ETS1	-0.840682	-0.889334	0.810866	0.91915
ANXA3	-0.865643	-0.864718	0.811089	0.919272
DUSP10	-0.797183	-0.930875	0.814638	0.91342
C11ORF91	-1.13114	-0.551289	0.815702	0.866731
IFFO1	-0.480986	-1.17913	0.817413	0.842702
WDR69	-0.547117	-1.13418	0.818993	0.862299
CTAG2	-1.01173	-0.70595	0.821169	0.896508
MTSS1	-0.767201	-0.958585	0.821975	0.903811
STX1A	-0.948186	-0.778725	0.8221	0.904811
DOCK11	-0.66186	-1.04796	0.823351	0.886466
RELB	-0.671362	-1.04041	0.826261	0.885507
F3	-0.880221	-0.850881	0.827774	0.903328
MAX	-0.617673	-1.08262	0.828589	0.8717
HS.568690	-1.07996	-0.621157	0.828614	0.8725
C10ORF47	-0.484761	-1.17674	0.828807	0.832692
SYDE1	-0.72879	-0.992727	0.83293	0.888586
LOC653157	-0.987532	-0.73483	0.833438	0.888924
MBD1	-0.902174	-0.828511	0.83358	0.897104
TLR4	-0.569175	-1.11868	0.835296	0.852564
L3MBTL	-0.304843	-1.28198	0.841442	0.745376
DIDO1	-0.204616	-1.32991	0.844942	0.689589
BNIPL	-0.8346	-0.896659	0.845395	0.885863
LPXN	-0.998791	-0.722043	0.845673	0.875162
CAPRIN2	-0.893876	-0.837497	0.846215	0.885158
LOC644499	-1.36346	-0.122831	0.846442	0.639854
LOC653043	-0.84396	-0.887663	0.849619	0.882005
CEACAM1	-0.938323	-0.790453	0.850223	0.878553
PIK3CD	-0.628744	-1.07436	0.859904	0.843203
OR2A42	-0.757413	-0.968208	0.860346	0.865276
GNA15	-0.622766	-1.07893	0.860926	0.840766
ERC1	-0.335858	-1.26433	0.864778	0.73541
HIP1R	-0.74174	-0.981952	0.86603	0.857662
KIAA1609	-0.804343	-0.925583	0.866996	0.86293
KCNK6	-0.735177	-0.987622	0.868518	0.854281
ERCC8	-1.10875	-0.582499	0.87006	0.821192
TTLL7	-0.502038	-1.16452	0.872935	0.793623
C3ORF52	-0.831697	-0.899651	0.873534	0.857815
KRT6A	-0.73016	-0.991874	0.874281	0.847753
LOC645550	-1.05567	-0.652519	0.874529	0.833657
ITGB8	-0.697593	-1.01922	0.87886	0.837952
HS.561915	-0.867239	-0.8647	0.879807	0.852132
AACSL	-0.83058	-0.900635	0.880455	0.85076
PEAR1	-0.875829	-0.856015	0.882061	0.849782
PRDM8	-0.61156	-1.08693	0.882107	0.816379
DPP9	-0.677681	-1.03541	0.882512	0.830575
CD1E	-0.746565	-0.977502	0.883564	0.840503
FBXL2	-0.812979	-0.917298	0.883813	0.846465
TMEM91	-1.01206	-0.706042	0.884542	0.833561
HS.374023	-0.799223	-0.930104	0.885453	0.843873
ABL2	-0.571316	-1.11599	0.891864	0.795446
LOC651556	-0.972182	-0.7523	0.893754	0.830729
RP2	-0.801892	-0.927241	0.898055	0.831078
HS.459805	-0.403834	-1.22362	0.901337	0.726121
SPRR2F	-1.13728	-0.540057	0.902685	0.774653
RTCD1	-1.06928	-0.633562	0.903419	0.799422
DGKA	-0.90864	-0.821366	0.905441	0.824565
C16ORF7	-0.72255	-0.997228	0.908047	0.811731
DNER	-0.729025	-0.991637	0.909522	0.811141
SNORA48	-0.709715	-1.0079	0.910477	0.807139
L1CAM	-0.818069	-0.911514	0.91049	0.819093
PLCH2	-0.633049	-1.06873	0.918075	0.783707
ANTXR1	-1.0052	-0.712312	0.919019	0.798492
SFTPD	-0.864804	-0.865409	0.921501	0.808713
KRT6C	-0.783589	-0.942828	0.921537	0.80488
LOC729967	-0.954317	-0.770774	0.922624	0.802466
PDGFB	-0.573081	-1.11256	0.923705	0.761939
TNIP1	-0.638281	-1.06429	0.923806	0.778763
LOC653610	-0.680312	-1.03112	0.924559	0.78687
LOC651397	-1.14118	-0.531775	0.924626	0.748327
DUSP5	-0.685524	-1.02687	0.92494	0.787454
GIPC1	-0.46977	-1.18153	0.925442	0.725855
PGLYRP2	-0.906107	-0.822695	0.926704	0.802098
C10ORF72	-1.06194	-0.640901	0.927896	0.774945
PCNXL2	-0.955077	-0.769488	0.928063	0.796502
UBC	-0.98083	-0.740097	0.929142	0.791785
ABTB1	-0.772132	-0.952603	0.929466	0.795269
SNX33	-0.595957	-1.09515	0.933804	0.757299
PTPN12	-0.803209	-0.923826	0.934496	0.792539
RNF212	-1.01134	-0.703472	0.934932	0.779883
PRDM1	-0.834468	-0.894109	0.935855	0.792722
CMTM3	-0.880166	-0.848613	0.937962	0.790816
LOC643150	-0.862413	-0.866371	0.939542	0.789243
FGD6	-0.70806	-1.0071	0.939814	0.775343
DENND1A	-0.865476	-0.863222	0.940515	0.788183
SOD2	-0.945366	-0.779081	0.941142	0.783305
RASSF8	-0.856833	-0.871637	0.942605	0.785864
BRWD1	-0.402544	-1.21869	0.949426	0.671813
C1QTNF1	-0.857168	-0.870526	0.950407	0.777287
PTGS2	-0.64425	-1.05678	0.953936	0.747098
ALAS1	-0.128642	-1.34347	0.953986	0.518125
C3ORF46	-0.878043	-0.849122	0.95436	0.772806
LOC651116	-0.976843	-0.741965	0.954576	0.764232
SLC31A2	-0.858168	-0.86862	0.95865	0.768139
INTU	-0.884192	-0.842151	0.960269	0.766074
HM13	-1.26934	-0.302647	0.961486	0.610504
ITPKC	-0.968644	-0.750275	0.963078	0.755842
SERPINE1	-0.828311	-0.89711	0.964092	0.761329
SBSN	-1.01832	-0.691197	0.96439	0.745129
MIR205	-0.677497	-1.02927	0.965327	0.741444
PCTK1	-0.800599	-0.922819	0.967454	0.755963
MNDA	-0.620075	-1.07346	0.967486	0.726053
AMY1A	-0.983921	-0.73195	0.967575	0.748296
PCDHA7	-0.742087	-0.975154	0.96799	0.749251
ENTHD1	-0.913326	-0.81045	0.969829	0.753948
DAAM1	-0.792157	-0.929692	0.974454	0.747396
LOC732150	-0.903506	-0.819988	0.975942	0.747551
C7ORF43	-0.793433	-0.927821	0.979485	0.741769
TPM4	-0.754565	-0.962719	0.979623	0.737661
LOC650406	-0.570025	-1.10786	0.98047	0.697418
SPOCK1	-0.597181	-1.08744	0.987032	0.697585
KIAA1432	-1.01354	-0.69315	0.987305	0.719384
CCDC56	-1.23591	-0.358523	0.988098	0.606337
HERC2P2	-0.58586	-1.09511	0.98995	0.691018
C14ORF118	-0.750712	-0.964534	0.990047	0.725199
C7ORF10	-0.81856	-0.902518	0.991622	0.729456
ITGA5	-0.759401	-0.956301	0.993831	0.721871
SLC16A2	-0.698706	-1.00766	0.99565	0.710714
ADSSL1	-1.02936	-0.671756	0.995954	0.705157
LOC653394	-0.894131	-0.826604	0.995994	0.724741
LETM2	-0.886165	-0.834767	0.996618	0.724313
THEM5	-1.08053	-0.604347	0.997058	0.687819
THSD1	-0.700825	-1.00534	0.999074	0.707093
EIF4E3	-0.322241	-1.25179	0.999613	0.574418
SNAI2	-0.744064	-0.968708	0.999875	0.712897
DNAH2	-0.450044	-1.18224	0.999964	0.632323
P704P	-0.927272	-0.790456	1.00038	0.717351
MAP7D1	-0.866477	-0.854153	1.00059	0.720036
DUSP1	-0.787185	-0.930039	1.00168	0.715544
LAMC2	-0.811718	-0.907286	1.00173	0.717273
LOC653820	-0.763819	-0.950895	1.00271	0.712003
LIPG	-0.805343	-0.912976	1.00336	0.714962
TUBB3	-0.810016	-0.908492	1.00397	0.714542
LAMB3	-0.814094	-0.904463	1.00502	0.713536
ATF7IP	-0.956998	-0.75627	1.00591	0.707357
RIMS3	-0.898637	-0.819642	1.00813	0.710147
ESR1	-0.837123	-0.881619	1.00926	0.70948
RAPH1	-0.96726	-0.743489	1.01078	0.699972
FADS3	-0.773064	-0.941117	1.01114	0.703037
CCDC46	-0.693361	-1.00878	1.01383	0.688314
CLMN	-0.69121	-1.01041	1.01446	0.687155
KCNQ2	-0.516302	-1.13782	1.01513	0.638996
LOC645951	-1.04185	-0.651249	1.01556	0.677542
HYI	-0.554205	-1.11221	1.01673	0.649693
LRRC8C	-0.824266	-0.892023	1.01948	0.696812
SLC16A4	-0.44929	-1.17834	1.02005	0.607578
C8ORFK29	-0.586489	-1.08898	1.02017	0.655296
NRP2	-0.625259	-1.06034	1.02182	0.663776
ARHGEF3	-0.807945	-0.906937	1.02218	0.692698
LOC100192379	-1.23886	-0.334283	1.02751	0.54563
LOC641743	-0.942188	-0.767925	1.02873	0.681381
DFNA5	-0.508985	-1.13899	1.03104	0.616935
NT5E	-0.606359	-1.0723	1.03109	0.647569
GGTL3	-1.16525	-0.466551	1.03169	0.600107
PLD2	-0.543057	-1.11608	1.03338	0.625762
WNT7B	-0.817887	-0.894677	1.03541	0.67715
TGFBI	-0.594709	-1.07962	1.03597	0.638358
CSNK1E	-0.759925	-0.947494	1.03692	0.670501
FAM7A2	-1.01903	-0.674274	1.03808	0.655225
DYSF	-1.17261	-0.451233	1.0388	0.585044
GABPB2	-0.893286	-0.818466	1.03905	0.672702
ADAM8	-0.805247	-0.905191	1.04151	0.668927
LOC648740	-0.852425	-0.859564	1.04183	0.67016
DDR1	-0.395707	-1.20297	1.04263	0.556053
MLH3	-0.359801	-1.22165	1.04333	0.538119
CGB5	-0.998828	-0.697778	1.04351	0.653097
HIST2H2AA3	-0.899642	-0.81059	1.04372	0.666512
NCRNA00153	-1.13855	-0.504054	1.04555	0.597054
RNASE7	-0.885386	-0.825069	1.04566	0.664799
LOC653941	-0.84016	-0.870315	1.04736	0.663114
SYT1	-0.980501	-0.718626	1.0479	0.651225
PI3	-0.916249	-0.790882	1.05085	0.656278
VARS2	-0.623309	-1.05413	1.05482	0.622616
ELK3	-0.67442	-1.01474	1.05533	0.633826
SAMD4A	-0.831276	-0.876855	1.05562	0.652509
TGM1	-0.727898	-0.970581	1.05627	0.642212
RUNDC2C	-0.598414	-1.07171	1.05718	0.612946
C20ORF194	-0.999024	-0.693009	1.05839	0.633646
LOC728044	-0.254011	-1.26506	1.06064	0.458432
LRRFIP2	-0.822812	-0.883428	1.06157	0.644665
NOTCH3	-0.918924	-0.784725	1.06227	0.641378
TREM1	-0.8683	-0.837952	1.06318	0.643073
SMTN	-0.73211	-0.964451	1.06587	0.63069
MICAL1	-0.833756	-0.871557	1.06619	0.639123
RAC1	-0.971308	-0.723935	1.0662	0.629038
PRKAB2	-0.703292	-0.988419	1.06661	0.625099
SH3BGRL3	-0.883382	-0.821252	1.06713	0.6375
APOL3	-0.485539	-1.14294	1.07112	0.557353
PKHD1	-0.926227	-0.771852	1.07774	0.620338
SH3KBP1	-0.759809	-0.936944	1.07788	0.618874
CXCL12	-0.827044	-0.874501	1.07839	0.623158
KIAA1949	-0.68445	-0.999755	1.08058	0.603622
NET1	-1.01438	-0.666016	1.08061	0.599779
PLD5	-0.784132	-0.914011	1.08132	0.616828
CST6	-0.858432	-0.842157	1.08253	0.618058
PNMA1	-0.671898	-1.00881	1.08373	0.596973
C21ORF7	-0.841919	-0.858275	1.08377	0.616427
TMC6	-0.696564	-0.988916	1.08401	0.601469
DNASE1	-0.797931	-0.899913	1.0857	0.612149
DOK1	-1.25021	-0.264663	1.08872	0.426155
HS.546114	-0.593438	-1.06568	1.09014	0.56898
PCOLCE	-0.933264	-0.759665	1.09031	0.602618
INADL	-0.88998	-0.806323	1.09214	0.604166
DRD4	-0.773334	-0.920427	1.09219	0.601569
AMY1B	-0.922984	-0.770207	1.093	0.600186
NRAS	-0.58722	-1.06864	1.09463	0.561233
SLC2A9	-1.20269	-0.363182	1.09572	0.470148
LOC400578	-0.974672	-0.70905	1.09662	0.587107
PLAUR	-0.770193	-0.921779	1.09673	0.595245
LOC646903	-0.512098	-1.11797	1.09728	0.532786
GREB1	-0.326888	-1.21926	1.09809	0.448052
ZAK	-0.696931	-0.984019	1.09854	0.582409
CLDN12	-0.630008	-1.03547	1.10106	0.564419
KRT6B	-0.781391	-0.909926	1.10177	0.589546
DTNA	-0.730021	-0.955077	1.10247	0.582628
HS.578794	-0.80109	-0.891409	1.10254	0.589962
BIK	-0.756662	-0.931589	1.10346	0.58479
PARP3	-0.722584	-0.960888	1.10397	0.579507
IL1RN	-0.789082	-0.901813	1.10479	0.586104
ALOXE3	-0.969304	-0.711713	1.10603	0.574987
LOC644634	-0.714442	-0.967015	1.10606	0.575394
DUSP5P	-0.713881	-0.96731	1.10657	0.574623
LOC642223	-0.663135	-1.00811	1.10713	0.564116
CPM	-1.10308	-0.529822	1.10742	0.525486
DSE	-0.645879	-1.02126	1.1076	0.559541
C20ORF127	-0.524808	-1.10564	1.10929	0.521166
IGSF3	-0.814428	-0.875661	1.11124	0.578845
GABPB1	-1.04898	-0.605954	1.11299	0.541953
LOC647987	-0.905892	-0.781333	1.11335	0.573877
LOC100131447	-0.638019	-1.02471	1.11471	0.54802
HES2	-1.01018	-0.656889	1.11502	0.552046
INSC	-0.81243	-0.876081	1.11528	0.573234
CCNYL1	-0.644733	-1.01909	1.11618	0.547647
FAM83A	-0.816079	-0.871576	1.11794	0.569712
HS.7415	-0.641506	-1.02085	1.11807	0.544288
FRYL	-0.800079	-0.886674	1.11825	0.568498
PDCD1LG2	-1.04338	-0.610368	1.11959	0.534158
HS.4892	-0.828131	-0.859195	1.11975	0.567577
FAM86B2	-0.736172	-0.942728	1.12226	0.556638
LOC647297	-0.58421	-1.06065	1.1232	0.521659
TMEM154	-0.761678	-0.919876	1.1235	0.558053
IL1A	-0.794058	-0.889603	1.12531	0.558352
MAP3K7	-0.835542	-0.848933	1.12724	0.557233
PHACTR3	-0.73138	-0.944539	1.12828	0.547635
TMEM44	-0.670694	-0.994373	1.12848	0.536588
AGPAT4	-1.02441	-0.631268	1.12904	0.52664
RFTN1	-0.874336	-0.808562	1.12928	0.553621
LOC730417	-0.771956	-0.907292	1.132	0.547246
BIRC3	-0.548183	-1.08153	1.13252	0.497192
HS.72010	-0.328376	-1.20391	1.13276	0.399525
DAB2	-0.926792	-0.749726	1.13289	0.543628
IL1F7	-0.875319	-0.804678	1.1359	0.544099
WWP2	-0.727019	-0.944802	1.13699	0.534831
IL24	-0.885609	-0.793161	1.13726	0.54151
MT1F	-0.646761	-1.00942	1.13737	0.518809
LOC255620	-1.01218	-0.642731	1.13812	0.516796
PTPRF	-0.655421	-1.00222	1.13873	0.518915
FAM25A	-0.933499	-0.739326	1.13874	0.534082
LAMA2	-0.391189	-1.17078	1.13901	0.422958
LOC646057	-0.79631	-0.881783	1.13934	0.538753
FSTL3	-0.730553	-0.940423	1.1403	0.530678
LOC643272	-0.871458	-0.806624	1.14065	0.537428
GDI1	-0.852248	-0.825729	1.14234	0.535637
LOC642299	-0.95639	-0.710635	1.14241	0.524617
SRPX2	-0.829986	-0.848022	1.14242	0.535584
MARVELD1	-0.610601	-1.03365	1.14379	0.500461
IRAK2	-0.768094	-0.905863	1.14388	0.530075
SLC17A4	-0.551119	-1.07481	1.14404	0.481897
C14ORF165	-1.15573	-0.415652	1.14409	0.427287
HS.563340	-1.12209	-0.475206	1.14464	0.452661
LCE1E	-0.917945	-0.753726	1.1457	0.525973
LOC401537	-0.64978	-1.00339	1.14635	0.506821
KIAA0258	-1.2216	-0.2704	1.14697	0.345028
LOC651914	-0.991716	-0.664145	1.14768	0.508186
CCDC68	-0.456172	-1.13169	1.14785	0.440017
LOC647488	-0.797492	-0.875336	1.15155	0.52128
KIAA1199	-0.741876	-0.925047	1.1533	0.513624
ROBO3	-0.764857	-0.90461	1.15341	0.516054
TNFRSF25	-0.834318	-0.838096	1.15482	0.517598
LOC100130604	-1.00961	-0.636729	1.15487	0.491465
LOC100132535	-0.762731	-0.905785	1.15506	0.51346
LOC642732	-0.461938	-1.12417	1.15704	0.429074
HS.116770	-0.693328	-0.964032	1.15771	0.499655
RGNEF	-0.440638	-1.13579	1.15784	0.418588
LIMA1	-0.723596	-0.938177	1.15913	0.502641
POLM	-0.638654	-1.00434	1.16333	0.479666
PDLIM5	-0.6839	-0.9689	1.16377	0.489027
AOX1	-0.761244	-0.903042	1.16388	0.500404
PPM1M	-0.594306	-1.03591	1.16503	0.465182
GBP3	-0.684804	-0.967005	1.16628	0.485532
ALOX5AP	-0.954224	-0.700378	1.16647	0.488129
MIB2	-0.486915	-1.10502	1.16658	0.425356
LOC642852	-0.708816	-0.947097	1.16675	0.489164
FCRLA	-0.84695	-0.819355	1.1671	0.499202
PCDH24	-0.712691	-0.943631	1.16723	0.489095
CREB5	-1.12989	-0.442754	1.16757	0.405079
CCL20	-0.789514	-0.874612	1.16901	0.495118
LOC645942	-0.625507	-1.00959	1.173	0.462097
EBI3	-0.906419	-0.752251	1.17352	0.485148
CERCAM	-0.476501	-1.10688	1.17524	0.408144
PLAU	-0.829967	-0.832188	1.17549	0.486666
LOC643015	-0.810167	-0.849671	1.17932	0.480521
SYTL3	-0.779233	-0.877609	1.182	0.474845
CDCP1.3	-0.60303	-1.02018	1.18455	0.438666
KLC3	-0.646184	-0.987784	1.18563	0.448334
MFI2	-0.723788	-0.924957	1.1859	0.462846
DEFB122	-0.872686	-0.782025	1.1864	0.468315
CRAT	-1.00382	-0.62389	1.18694	0.440775
FRMD6	-0.42621	-1.12871	1.18702	0.367891
TUBB2A	-0.773515	-0.879829	1.18778	0.465562
LPAR5	-0.680514	-0.95979	1.18785	0.452453
LOC100132364	-0.764842	-0.887673	1.18796	0.464559
HS.575038	-0.554752	-1.05136	1.18847	0.41764
CPXM1	-0.724472	-0.92276	1.18897	0.458261
LOC643479	-0.791086	-0.862043	1.19033	0.4628
TMBIM1	-0.636572	-0.992335	1.19087	0.438039
RRAS	-0.754872	-0.895104	1.19087	0.459102
NCF2	-0.949574	-0.689964	1.19274	0.446797
LOC646821	-0.944567	-0.696026	1.19283	0.447759
DBN1	-0.509392	-1.07782	1.19312	0.394092
PJCG6	-1.12881	-0.417261	1.19523	0.350842
MAFF	-0.790121	-0.859727	1.19612	0.453723
ZBED2	-0.717907	-0.924402	1.19632	0.445989
HS.23459	-0.958805	-0.675137	1.19776	0.436181
FAM69A	-1.10686	-0.455275	1.19788	0.364255
PHEX	-0.862292	-0.786214	1.19811	0.450399
RTTN	-0.736991	-0.906185	1.19951	0.443662
LOC100132060	-0.36208	-1.15313	1.19991	0.315301
MBOAT2	-0.764516	-0.880952	1.20066	0.444809
LOC727868	-0.912082	-0.727859	1.20313	0.43681
CCNG2	-0.381075	-1.14092	1.20533	0.31666
SGCA	-1.02789	-0.575366	1.2061	0.397157
HS.545514	-0.94929	-0.680486	1.20713	0.422649
TNFSF8	-0.680488	-0.94839	1.20869	0.420185
VASP	-0.521369	-1.06164	1.20872	0.374284
PITPNC1	-0.822594	-0.820658	1.20874	0.434509
RCAN3	-0.660741	-0.963257	1.21004	0.41396
HS.542983	-0.862418	-0.777616	1.21161	0.428425
C1ORF63	-0.926137	-0.705073	1.21229	0.41892
HPCAL1	-0.591589	-1.01289	1.21266	0.391821
SPRR1B	-0.818342	-0.822093	1.21326	0.427175
FGFBP1	-0.68696	-0.938902	1.21594	0.409919
TUBAL3	-0.773822	-0.863192	1.21612	0.420896
NEFH	-0.0816489	-1.22702	1.21623	0.0924366
EMP3	-0.529858	-1.05137	1.21707	0.364157
OXCT2	-0.853737	-0.783194	1.21719	0.419738
IRF5	-0.417878	-1.11414	1.21907	0.312942
MAPKBP1	-0.801127	-0.83472	1.22007	0.415781
LOC644734	-0.491321	-1.07111	1.22321	0.339219
ECGF1	-0.71872	-0.907588	1.22382	0.402491
CORO2A	-0.70461	-0.917823	1.22654	0.395897
ARID3B	-0.609748	-0.989761	1.2295	0.370007
RPS6KA3	-0.831833	-0.797359	1.23001	0.399182
HS.13291	-0.24244	-1.17903	1.23075	0.190721
PANX2	-0.577617	-1.00949	1.23392	0.35319
X5.Sep	-0.273212	-1.16635	1.23399	0.20557
FLJ10996	-1.1214	-0.381411	1.23502	0.267784
ATP2B4	-0.863288	-0.760177	1.23543	0.388031
TMEM217	-0.913946	-0.702131	1.23574	0.380335
LOC647359	-0.419503	-1.10231	1.23576	0.286054
VPS33A	-0.832358	-0.792329	1.23637	0.388321
HS.574023	-0.856182	-0.764332	1.24021	0.380307
PA2G4P4	-1.06712	-0.478776	1.24046	0.305427
HS.574590	-0.844573	-0.776527	1.2405	0.380597
MGC12982	-0.396831	-1.10716	1.24481	0.259185
KRT36	-0.908675	-0.69972	1.24648	0.361912
ASGR1	-0.710072	-0.89947	1.24717	0.362369
TNFRSF6B	-0.63782	-0.95729	1.24733	0.347782
CTPS2	-1.04371	-0.508272	1.24927	0.302712
ECM1	-0.716028	-0.892317	1.25009	0.358253
LOC730347	-0.848978	-0.763668	1.25115	0.3615
LOC650076	-0.935349	-0.662051	1.252	0.345397
C10ORF90	-0.841997	-0.770325	1.25217	0.360152
PSEN1	-0.867957	-0.740473	1.25412	0.354313
LOC647993	-0.85374	-0.75514	1.25535	0.353527
MTMR11	-0.692411	-0.90814	1.25578	0.34477
LOC651738	-1.03589	-0.512783	1.25641	0.292262
LOC642372	-0.607078	-0.973195	1.25689	0.323382
SLC27A6	-0.717155	-0.886101	1.25731	0.345941
AFAP1L2	-0.66836	-0.926493	1.25739	0.337464
LOC653930	-0.727459	-0.876157	1.25862	0.344994
ACCN3	-0.597984	-0.978064	1.25911	0.316938
FAM21A	-0.353786	-1.11439	1.26096	0.207221
LOC728178	-0.866075	-0.736202	1.26172	0.340555
HS.566332	-0.994829	-0.570309	1.26227	0.302862
LOC643722	-0.953493	-0.626834	1.26409	0.316237
ABCC5	-0.690684	-0.902026	1.2659	0.326812
TM4SF19	-0.79435	-0.807363	1.26692	0.334793
ANG	-0.773023	-0.82726	1.26791	0.332369
LOC643161	-0.717636	-0.876877	1.26888	0.325637
MIR1275	-0.582336	-0.981507	1.26912	0.294721
SLC5A10	-0.690623	-0.899373	1.26941	0.320589
PIM1	-0.631342	-0.945865	1.26972	0.307482
FLRT3	-0.454932	-1.0572	1.27186	0.240267
HLA.DQB1	-1.00966	-0.536224	1.27202	0.273866
C9ORF21	-0.673545	-0.910514	1.27301	0.31105
C6ORF105	-0.576236	-0.982398	1.27337	0.285266
DNMBP	-0.932521	-0.644809	1.27376	0.303566
PDGFRB	-0.64128	-0.935128	1.27388	0.302528
HS.572238	-0.803911	-0.791113	1.27491	0.320114
TINF2	-0.676296	-0.904818	1.27737	0.303749
CDCP1	-0.860331	-0.727726	1.27843	0.30963
TGM2	-0.453646	-1.05201	1.27912	0.226536
ZFYVE27	-0.625723	-0.942239	1.27966	0.288296
LOC647621	-0.295286	-1.12039	1.28032	0.135362
SLAMF9	-0.56421	-0.984535	1.28086	0.267889
ADAM19	-0.740391	-0.846402	1.28149	0.305302
IL1B	-0.765378	-0.82195	1.28294	0.304385
RFPL3S	-0.533071	-1.0029	1.28297	0.252997
CSF3	-0.550738	-0.990502	1.28437	0.256868
SLC2A6	-0.743236	-0.840811	1.28499	0.299056
WDR66	-1.08257	-0.379941	1.28543	0.177089
YPEL2	-0.890626	-0.684778	1.28616	0.289247
NRCAM	-0.325644	-1.10351	1.28685	0.142301
MAPK10	-0.815997	-0.767236	1.28769	0.29554
ANKMY1	-0.783458	-0.799636	1.28838	0.294714
HS.555200	-0.643306	-0.921085	1.2892	0.275195
MTERFD2	-0.93215	-0.627606	1.29017	0.26959
RFPL1S	-0.859771	-0.715088	1.29208	0.282776
FERMT1	-0.81345	-0.765702	1.29214	0.287014
LOC729989	-0.600329	-0.950141	1.29237	0.2581
MIR544	-0.453413	-1.04061	1.29268	0.201344
PCDHB3	-0.776052	-0.802479	1.2932	0.285336
ADAMTS6	-0.745701	-0.829574	1.29508	0.280198
AFAP1L1	-0.591415	-0.953023	1.2963	0.248133
PLA2G4F	-0.60958	-0.939054	1.29751	0.251127
LOC646740	-0.84705	-0.722562	1.29889	0.270719
LOC402221	-0.88526	-0.677402	1.29925	0.263411
LCP1	-0.796266	-0.772935	1.30293	0.266269
CDA	-0.770414	-0.798716	1.30294	0.266187
ZP3	-0.569401	-0.961543	1.30367	0.227271
KLF6	-0.621666	-0.923687	1.30478	0.240569
SH2D2A	-0.646103	-0.904669	1.30533	0.245445
LOC286297	-0.570691	-0.955905	1.30888	0.217721
HS.516049	-0.776042	-0.782642	1.31342	0.245262
MMP9	-0.799846	-0.757106	1.31466	0.242292
C10ORF95	-0.407849	-1.04219	1.31502	0.13502
RAB31	-0.460749	-1.01573	1.3153	0.161184
S100A8	-0.731158	-0.823471	1.31531	0.239324
ATHL1	-0.612337	-0.918631	1.3174	0.213565
LOC644590	-0.707737	-0.841878	1.31781	0.231809
SORBS1	-0.960826	-0.549516	1.31832	0.19202
PPP4R4	-0.52821	-0.973314	1.31925	0.18227
HEATR7A	-0.759375	-0.792553	1.31955	0.232379
DENND3	-0.332002	-1.06722	1.32086	0.0783697
TGFB1I1	-0.628079	-0.903409	1.32101	0.210477
HS.565629	-0.759455	-0.789654	1.32219	0.226922
ESRRG	-0.785195	-0.763739	1.32245	0.226482
PNRC1	-0.70641	-0.838082	1.32264	0.221848
LOC646144	-0.587525	-0.930076	1.3237	0.193905
SOCS1	-0.734743	-0.808175	1.32676	0.216163
HMGA2	-0.723425	-0.816783	1.32841	0.211803
FRMPD2L2	-0.959113	-0.535306	1.32898	0.165442
ZNF350	-0.844972	-0.690311	1.32931	0.20597
SAMSN1	-0.739742	-0.80048	1.32952	0.210705
TCHH	-0.942758	-0.559667	1.32972	0.172707
LCE3D	-0.767951	-0.772566	1.33008	0.210439
C20ORF51	-0.868988	-0.65978	1.3305	0.198263
CEACAM6	-0.656132	-0.871436	1.33095	0.196617
MIR21	-0.49042	-0.981793	1.33271	0.139506
ARID4A	-0.82093	-0.712869	1.3333	0.200497
RHOF	-0.751012	-0.78452	1.33415	0.201383
TSPAN4	-0.784848	-0.747519	1.33678	0.195589
PKIB	-0.78419	-0.745827	1.33873	0.191288
MGLL	-0.800227	-0.72843	1.33906	0.189599
HS.128292	-0.652575	-0.865046	1.33944	0.178185
VIM	-0.530694	-0.950796	1.33947	0.142019
CGNL1	-0.778521	-0.749063	1.34088	0.186707
CCL5	-0.55752	-0.932191	1.34091	0.148796
C11ORF68	-0.575247	-0.920255	1.34103	0.154473
PIK3IP1	-0.89007	-0.617342	1.34129	0.166119
SMARCA1	-0.373903	-1.0276	1.34189	0.0596154
LOC732229	-0.816777	-0.706077	1.34228	0.180572
C4ORF36	-0.751204	-0.773133	1.34361	0.180723
LOC642780	-0.830687	-0.686304	1.34514	0.171846
MXRA7	-0.791927	-0.729011	1.3456	0.175333
LOC653841	-0.759999	-0.761334	1.34613	0.175199
SULT2B1	-0.756183	-0.764646	1.34652	0.174306
LOC644689	-0.57663	-0.912516	1.34708	0.142064
MMP28	-0.308703	-1.04359	1.34745	0.00484353
GGT7	-0.652969	-0.854409	1.34847	0.158911
MIR190B	-0.992664	-0.435015	1.34876	0.0789199
KIF3C	-0.75039	-0.765434	1.35043	0.165389
CRHR2	-0.669419	-0.837546	1.35136	0.155601
PYROXD1	-0.767418	-0.746209	1.35209	0.161537
SPOCD1	-0.693459	-0.816096	1.35216	0.157399
LOC644735	-0.841084	-0.663091	1.35276	0.151415
DNASE1L1	-0.661005	-0.842605	1.35292	0.150695
SYT7	-0.439698	-0.9851	1.35319	0.071611
DNAJB5	-0.670086	-0.834619	1.35332	0.151383
TMCC3	-0.567305	-0.911301	1.35353	0.125072
MATN3	-0.379226	-1.00883	1.35551	0.0325492
PLCB2	-0.613509	-0.876265	1.35565	0.134128
LOC100132770	-0.723925	-0.783625	1.35607	0.151483
SERPINB1	-0.663946	-0.834548	1.35751	0.140986
PVRL1	-0.719497	-0.785828	1.35756	0.147766
ANXA2P3	-0.708651	-0.795723	1.35761	0.146766
LOC100132829	-0.43178	-0.98301	1.35795	0.0568415
ERGIC1	-0.660883	-0.836084	1.3583	0.138672
FAR2	-0.382993	-1.00376	1.3583	0.0284468
CD68	-0.669618	-0.825717	1.36077	0.134564
MAOA	-0.68643	-0.811114	1.36098	0.136567
PCBP4	-0.7915	-0.704425	1.36376	0.132164
LOC652703	-0.87107	-0.605426	1.36462	0.111879
LOC730012	-0.75917	-0.736085	1.36567	0.129587
C16ORF52	-0.632084	-0.848291	1.36673	0.113643
CUL4B	-0.582398	-0.883283	1.36787	0.0978157
LOC653105	-0.886526	-0.570531	1.37159	0.085466
C6ORF59	-0.962377	-0.434522	1.37275	0.0241507
LCE3E	-0.910898	-0.521625	1.37661	0.055916
RTN2	-0.8002	-0.670312	1.37913	0.0913776
SLC38A8	-0.717068	-0.756042	1.38044	0.0926662
GVIN1	-0.821217	-0.642148	1.38073	0.0826344
TRIM36	-0.558702	-0.88114	1.38131	0.0585328
DCD	-0.863456	-0.583462	1.38195	0.0649638
IL13RA2	-0.609914	-0.843444	1.38261	0.0707517
CYB5R2	-0.583361	-0.860289	1.38422	0.0594312
ZNF569	-0.848387	-0.598362	1.38506	0.0616869
GAGE12G	-0.678639	-0.783913	1.38526	0.0772882
NAV3	-0.592433	-0.851902	1.38558	0.0587547
OASL	-0.933545	-0.456251	1.38575	0.00404229
CNTNAP1	-0.697667	-0.765238	1.38629	0.0766134
KIAA1712	-0.782552	-0.677475	1.38682	0.0732041
IL32	-0.732528	-0.729762	1.38754	0.0747529
RBPMS2	-0.91108	-0.488459	1.38969	0.00984758
LOC653107	-0.864388	-0.558937	1.39265	0.0306715
ZNF91	-0.779305	-0.666458	1.39497	0.0507942
LOC646237	-0.876281	-0.529549	1.39701	0.0088221
OR2T35	-0.773821	-0.667747	1.39764	0.0439333
WDR33	-0.539906	-0.868853	1.39767	0.0110918
GRB7	-0.714842	-0.72929	1.39822	0.0459084
ODF2L	-0.737513	-0.703161	1.39999	0.0406797
SMOC2	-0.698009	-0.740895	1.40086	0.0380441
FLJ27243	-0.704688	-0.733614	1.40138	0.0369225
SPTLC1	-0.741129	-0.691908	1.40397	0.029063
LOC100133005	-0.824224	-0.589181	1.40479	0.00861018
FAM19A3	-0.738	-0.693656	1.4048	0.0268508
PAQR5	-0.634946	-0.78881	1.40509	0.0186675
LOC653145	-0.741436	-0.688242	1.40571	0.023968
SLC13A3	-0.642862	-0.779604	1.40666	0.0158042
CDKN1C	-0.705095	-0.719186	1.40904	0.0152447

## Sheet: Table S2
Gene	MDAMB231 Control_A Z-score	MDAMB231 Control B Z-score	MDAMB231 miR614 A Z-score	MDAMB231 miR614 B Z-score
LOC642621	0.714885	0.709816	-1.40885	-0.0158541
GRB10	0.752866	0.670022	-1.40857	-0.0143215
TRPC3	0.749441	0.678653	-1.40616	-0.0219346
THEM5	0.694469	0.756024	-1.39389	-0.0566006
FLJ35848	0.484602	0.912233	-1.39031	-0.00652996
LOC648494	0.785898	0.669204	-1.38932	-0.0657847
C21ORF91	0.546854	0.877627	-1.38905	-0.0354289
PRKCB	0.888157	0.561321	-1.37497	-0.0745073
JAK2	0.735325	0.747834	-1.3741	-0.10906
LOC730809	0.485986	0.934967	-1.37384	-0.0471143
MDGA1	0.940331	0.486871	-1.36945	-0.0577501
TXNDC8	0.547915	0.907881	-1.3666	-0.0892002
LOC260339.1	0.793834	0.70394	-1.36233	-0.13544
KCNQ3	0.921241	0.544126	-1.35782	-0.107546
ASB7	0.669985	0.84053	-1.34847	-0.162044
LOC647450	0.578113	0.91037	-1.34807	-0.140411
IBSP	0.953671	0.511734	-1.34709	-0.118319
LOC644093	0.933145	0.548503	-1.34528	-0.136364
SLC28A2	0.644806	0.868192	-1.34211	-0.170886
GTF2A1	1.04109	0.348282	-1.33875	-0.0506201
CHI3L1	0.621403	0.889987	-1.33863	-0.172758
LOC100132847	0.457137	0.994572	-1.33746	-0.11425
MAST4	1.07499	0.263816	-1.3322	-0.00660143
HS.548787	0.460817	0.999067	-1.33156	-0.128327
LRRC8B	0.581314	0.926915	-1.33097	-0.177257
HS.460114	0.471788	0.995711	-1.32923	-0.138267
GSG1L	0.899576	0.624387	-1.32752	-0.19644
LOC651454	1.0387	0.387636	-1.32701	-0.0993253
LOC653052	1.03582	0.395313	-1.32661	-0.104524
CHD3	0.279149	1.07974	-1.3248	-0.0340877
NR0B1	0.719492	0.827217	-1.32194	-0.224771
NT5DC1	0.745467	0.80333	-1.32192	-0.22688
OCLN	0.958891	0.550009	-1.31997	-0.188928
ARAP2	0.6603	0.880318	-1.31908	-0.221541
SMCP	0.436834	1.02932	-1.31397	-0.152182
LOC100134713	0.641092	0.902358	-1.31193	-0.231525
FLJ44606	0.92133	0.61631	-1.31157	-0.226074
FBXO4	0.237696	1.10589	-1.31128	-0.0323013
LOC100131588	0.566837	0.958802	-1.30853	-0.217105
SPATA5	0.811942	0.752201	-1.30727	-0.256871
LOC121456	0.920404	0.624556	-1.30602	-0.238937
CHGA	0.965305	0.565223	-1.3026	-0.227932
DRD5	0.986704	0.532529	-1.3022	-0.217033
ATG3	1.1253	0.194915	-1.30207	-0.01814
LOC731338	0.814755	0.755526	-1.30112	-0.269165
CBX2	1.10739	0.275166	-1.30048	-0.0820795
HS.583554	0.322421	1.09387	-1.29829	-0.118003
HS.549668	0.917857	0.637558	-1.298	-0.257419
LOC100129478	0.542479	0.984226	-1.29796	-0.228749
ERCC.00150	0.664738	0.898321	-1.2961	-0.266959
CHD5	0.963846	0.576989	-1.2953	-0.245538
HIST1H2BM	0.624129	0.93066	-1.29491	-0.259876
ADAM29	1.05098	0.43463	-1.2919	-0.193707
OR9G1	0.920872	0.641505	-1.29107	-0.271309
KLF6	0.180741	1.14066	-1.29045	-0.030949
HS.164401	0.867084	0.709378	-1.2894	-0.287065
NBPF1	0.77923	0.803655	-1.28852	-0.294361
C14ORF73	0.939855	0.623577	-1.28454	-0.278891
LOC284890	0.389089	1.07932	-1.28446	-0.183947
MITF	0.600948	0.956522	-1.28424	-0.273228
LOC653262	1.01875	0.507827	-1.28245	-0.244124
LOC391352	0.47099	1.04061	-1.28155	-0.230055
PP8961	1.04688	0.460313	-1.28101	-0.226188
TMEM201	0.410923	1.0731	-1.2798	-0.20422
CRIM1	0.785137	0.807438	-1.27767	-0.314906
RAD51L1	1.01092	0.52939	-1.27588	-0.264427
LOC283788	0.654774	0.924038	-1.27474	-0.304071
RNU86	0.795832	0.801024	-1.27279	-0.324065
TCEAL5	1.1198	0.32077	-1.27053	-0.170037
DDX3X	0.736407	0.859954	-1.26935	-0.327012
CASP7	0.969773	0.599587	-1.26872	-0.300639
PRAMEF2	0.22329	1.15716	-1.26395	-0.116502
HS.151172	0.737819	0.863498	-1.2632	-0.338118
HS.513580	0.234536	1.15583	-1.26197	-0.128387
TRPC1	0.653492	0.935199	-1.26145	-0.327236
C1ORF110	0.604638	0.97201	-1.26092	-0.315725
HS.434235	0.783862	0.822573	-1.26072	-0.345716
PEG3AS	0.979627	0.5957	-1.25917	-0.316155
LOC100132494	0.115476	1.18404	-1.25817	-0.0413458
LOC730811	0.883146	0.721386	-1.25635	-0.348177
MGAT4A	1.12697	0.337124	-1.25382	-0.210282
IL5	0.875127	0.735411	-1.25047	-0.36007
ANXA8L2	0.911261	0.69372	-1.24991	-0.355069
CYB5D1	0.584199	0.995243	-1.24846	-0.330983
TMEM86A	0.663101	0.938507	-1.2463	-0.355312
LOC647713	0.591835	0.992445	-1.24481	-0.339475
GDF15	1.12047	0.36912	-1.24422	-0.245377
OR4S1	0.655868	0.946192	-1.24333	-0.358729
LOC100130556	0.806773	0.813669	-1.24274	-0.377702
PDAP1	0.220437	1.17619	-1.24269	-0.15394
GULP1	0.506256	1.04961	-1.24251	-0.313357
LOC644819	0.290718	1.15415	-1.24185	-0.203022
CLEC2D	1.10762	0.401253	-1.24117	-0.2677
FOXO6	0.258797	1.16619	-1.24057	-0.184411
SOCS5	1.02288	0.551115	-1.24047	-0.333527
HYPB	0.399427	1.10928	-1.24008	-0.268626
MYCT1	1.03628	0.531471	-1.23925	-0.328506
LOC646951.1	0.116	1.20312	-1.23792	-0.0811973
LOC647958	0.20994	1.18343	-1.23736	-0.156011
MIR934	0.810007	0.817142	-1.23331	-0.393837
LOC643008	0.144198	1.2031	-1.23228	-0.115022
LOC402269	1.09222	0.44411	-1.23167	-0.304652
LOC652736	1.19631	0.178729	-1.23137	-0.14367
HS.547201	0.728524	0.895036	-1.23022	-0.393336
LOC388630	1.21946	0.0306238	-1.22945	-0.0206307
LOC393076	0.818053	0.811905	-1.22924	-0.400723
LOC341346	0.864231	0.76415	-1.22854	-0.399842
HOOK3	0.656159	0.95585	-1.22821	-0.383798
PTPRR	1.22169	0.00665855	-1.22777	-0.000583401
ITPRIPL1	0.829055	0.801812	-1.22768	-0.403182
LOC401052	1.21772	0.0878586	-1.22601	-0.0795731
C12ORF37	0.891508	0.736382	-1.22501	-0.402885
FAM81A	0.870584	0.760594	-1.22376	-0.407417
KHDRBS3	0.835902	0.798592	-1.22205	-0.412442
UBE2MP1	0.251946	1.18351	-1.2205	-0.214958
RNF216	1.17848	0.267946	-1.21986	-0.22656
KIAA1751	0.0636696	1.22857	-1.21692	-0.0753173
HS.445581	0.470984	1.08732	-1.21605	-0.342256
CTSW	0.978161	0.637381	-1.21518	-0.400364
HS.536125	0.434627	1.10908	-1.21317	-0.330541
LOC653471	1.23173	0.0664556	-1.21291	-0.0852753
LOC644335	0.305699	1.17001	-1.21155	-0.264153
HS.569566	0.618759	0.994267	-1.21126	-0.401764
LOC729387	0.393841	1.13245	-1.20905	-0.317239
LOC100133312	0.0672159	1.24137	-1.20123	-0.107364
TTR	0.52727	1.06248	-1.20075	-0.388996
LOC440795	0.799473	0.848424	-1.20027	-0.447627
SIRT2	0.651751	0.975748	-1.20025	-0.427253
PKDCC	1.24659	0.031875	-1.19948	-0.0789893
LOC284276	1.1492	0.373048	-1.19791	-0.32434
LOC647009	0.962792	0.670014	-1.1979	-0.434901
TCEAL7	1.18108	0.302935	-1.19595	-0.288067
LOC400388	0.763982	0.884583	-1.19507	-0.4535
LOC647243	0.666141	0.967589	-1.19468	-0.439049
NCRNA00173	0.385526	1.14515	-1.19458	-0.336098
GNAT2	1.25042	0.0579946	-1.19138	-0.117044
TOMM20L	1.02469	0.592235	-1.19059	-0.426334
SCD5	1.07421	0.517569	-1.19043	-0.401343
ELF5	0.112818	1.24286	-1.18952	-0.166162
HS.509267	0.669405	0.968449	-1.1882	-0.449656
LOC100131544	1.09632	0.48342	-1.18774	-0.391999
DOCK4	0.724901	0.923545	-1.18678	-0.461664
SERHL2	1.11425	0.455514	-1.18418	-0.385589
RAP1B	0.682727	0.960201	-1.1836	-0.459324
PRSS2	0.704287	0.943131	-1.18252	-0.464896
HS.199272	1.00388	0.627226	-1.18199	-0.449118
KLHL32	1.08741	0.503523	-1.18177	-0.409171
LOC374491	0.403609	1.14349	-1.18145	-0.365656
UGT1A5	1.11203	0.462211	-1.18122	-0.393016
PPP1R8	0.366264	1.16237	-1.18047	-0.348166
CCDC116	0.106921	1.25089	-1.17992	-0.177889
FMO2	0.964569	0.680065	-1.17918	-0.465451
HS.128615	1.08087	0.518394	-1.17658	-0.422682
LOC400578	1.16846	0.358556	-1.17597	-0.351049
LOC643248	1.26278	0.0543214	-1.17578	-0.141329
LOC642515	0.64836	0.991193	-1.17552	-0.464038
HS.125470	0.070795	1.26179	-1.17373	-0.158846
ADORA3	0.864604	0.798583	-1.17191	-0.491277
HIST2H4B	1.08054	0.523791	-1.17037	-0.433956
OR2S2	1.21345	0.258808	-1.17017	-0.302084
LOC100133911	1.00319	0.636754	-1.16885	-0.471092
LOC100130519	1.2452	0.163138	-1.16848	-0.23986
HS.571415	0.239683	1.22154	-1.1681	-0.293121
LOC100132205	0.500631	1.0962	-1.16773	-0.429105
LOC642799	1.26487	0.0804904	-1.16697	-0.178389
FPGS	1.20354	0.289259	-1.16688	-0.325921
FLJ44005	0.91052	0.751745	-1.166	-0.496268
LOC643275	1.04046	0.587516	-1.1655	-0.462467
LOC649128	1.10183	0.493369	-1.16518	-0.43002
ITIH3	0.638684	1.00434	-1.16328	-0.479743
MRPS27	0.745766	0.917095	-1.16326	-0.499605
LOC440402	0.541658	1.07281	-1.16251	-0.451952
LOC643017	0.943811	0.715181	-1.16237	-0.49662
LOC400061	1.03492	0.598329	-1.16099	-0.472259
DCTN3	0.78667	0.881259	-1.16072	-0.507208
DEPDC7	0.537164	1.0773	-1.15912	-0.455345
HS.544791	1.25899	0.1342	-1.15836	-0.234831
NEK10	0.964755	0.69213	-1.15827	-0.498616
LYRM7	0.783657	0.885282	-1.1581	-0.510834
LOC647591	0.897631	0.770498	-1.15753	-0.510596
KLF5	1.06173	0.562686	-1.15627	-0.468145
HS.583661	0.641389	1.00647	-1.15401	-0.493851
APOBEC3H	1.28276	0.0230883	-1.15361	-0.152232
TGFB2	1.04062	0.595472	-1.1528	-0.483296
LOC100134648	1.28002	0.0532382	-1.15135	-0.181911
HS.541438	1.0213	0.623498	-1.15067	-0.494124
HS.533945	0.754112	0.915477	-1.15059	-0.519001
HS.579870	0.255495	1.2255	-1.15049	-0.330502
RNF39	1.04914	0.585834	-1.14879	-0.486183
FLJ34047	1.19196	0.339721	-1.14716	-0.384523
ADRB1	1.22147	0.270771	-1.14693	-0.345314
LOC642691	0.336187	1.19391	-1.14647	-0.383629
HS.112050	0.366143	1.18007	-1.14592	-0.400293
UBXN11	0.301361	1.20955	-1.1458	-0.36511
LOC100128574	0.79789	0.877621	-1.14556	-0.529953
HS.511717	0.944894	0.72279	-1.14542	-0.522261
LOC643761	1.04329	0.596771	-1.14445	-0.495616
LOC100127944	0.752581	0.919663	-1.14405	-0.528192
LOC643338	1.11683	0.484767	-1.14367	-0.457924
LOC646674	0.23107	1.23846	-1.14285	-0.326678
LOC387686	1.1334	0.457166	-1.14273	-0.447838
C7ORF58	0.226788	1.24049	-1.14186	-0.325426
HS.538083	0.404373	1.16292	-1.14135	-0.425938
LOC645291	1.28144	0.0806833	-1.14135	-0.220771
LOC645086	0.720394	0.949467	-1.13934	-0.530523
TMEM168	0.790893	0.886877	-1.13929	-0.538485
SRRM5	1.05362	0.587291	-1.13563	-0.505284
ANGPT2	0.365555	1.18534	-1.1351	-0.415802
SKIP	0.394735	1.17118	-1.13401	-0.43191
LOC654163	1.16392	0.408953	-1.13362	-0.439251
OR8H2	0.90453	0.77465	-1.13278	-0.546402
HS.478137	0.545168	1.08424	-1.13073	-0.498676
PPBP	1.29885	0.0231829	-1.12929	-0.192751
LOC727895	0.189311	1.26011	-1.12836	-0.321065
TSN	0.222284	1.24927	-1.12768	-0.343875
LOC729652	0.49431	1.1185	-1.12581	-0.486995
TBXAS1	0.267543	1.23332	-1.1253	-0.37556
HOMER2	0.718379	0.956798	-1.12513	-0.550047
LOC100133993	0.756999	0.923491	-1.12493	-0.555558
DHRS13	0.904317	0.77845	-1.12455	-0.558213
RAD51L3	1.0026	0.662379	-1.12401	-0.540976
IL11RA	1.14154	0.457388	-1.12303	-0.475899
HS.544375	1.30227	0.0290483	-1.12231	-0.209011
ADAMTS18	0.199055	1.26006	-1.12206	-0.337053
CSAG3A	0.564036	1.07546	-1.12081	-0.51869
C3ORF48	1.30509	0.0192863	-1.1201	-0.204275
LRRC61	0.776749	0.908055	-1.11882	-0.565984
AKAP7	0.422208	1.16304	-1.11864	-0.466604
FARP1	1.26267	0.19702	-1.1181	-0.341589
MRC1L1	0.699822	0.97498	-1.11774	-0.557061
LOC651051	1.05727	0.592575	-1.1165	-0.533349
MPZL2	1.29437	0.0944332	-1.11351	-0.275299
LOC100129699	1.13073	0.482036	-1.11346	-0.499299
ZNF23	0.520288	1.10715	-1.11308	-0.514359
ATPGD1	1.04619	0.609899	-1.11282	-0.543273
RNF112	0.926235	0.759325	-1.112	-0.573562
HBS1L	0.97861	0.697996	-1.11182	-0.56479
TTLL8	0.536514	1.09766	-1.11038	-0.523798
LRRC40	0.771917	0.915842	-1.1095	-0.578254
LOC100130298	1.09971	0.533929	-1.10937	-0.524275
OR14I1	0.823019	0.86812	-1.10923	-0.581909
LOC643231	0.971032	0.708495	-1.10877	-0.570757
LOC257358	0.172591	1.27594	-1.10707	-0.341454
ADAM32	1.21162	0.335757	-1.10689	-0.440492
LOC100129786	0.0245423	1.31373	-1.1039	-0.234369
LOC654002	0.528581	1.10521	-1.10368	-0.530107
LOC646561	0.727685	0.956901	-1.10296	-0.581621
SNORD43	0.268502	1.24329	-1.10186	-0.409925
FGFR4	0.848256	0.845912	-1.10183	-0.592338
EDNRB	1.10098	0.53625	-1.10148	-0.535748
LOC100128403	1.17784	0.407169	-1.10137	-0.48364
OLFM3	0.196016	1.27085	-1.10131	-0.365562
LOC642360	1.26677	0.209483	-1.09989	-0.37636
MIR1909	1.31841	0.00946836	-1.09988	-0.228001
HIST1H2BJ	0.681912	0.995957	-1.09917	-0.578701
LRP4	0.261082	1.24791	-1.09804	-0.410949
HAVCR2	1.22991	0.303702	-1.0978	-0.43581
STAG2	1.11786	0.51242	-1.09703	-0.533249
UCA1	0.73567	0.952492	-1.09568	-0.592482
HS.447944	0.747464	0.942408	-1.09527	-0.594604
ODF2L	0.493129	1.13059	-1.09502	-0.528696
FAM174B	1.02164	0.651339	-1.09396	-0.579018
LOC652517	0.688306	0.992747	-1.09323	-0.587822
ACTRT1	0.0010342	1.32447	-1.09129	-0.23422
HS.561844	0.719918	0.967426	-1.0909	-0.596444
LOC727818	1.20063	0.370916	-1.09076	-0.480789
EPB41L5	1.05199	0.612479	-1.09007	-0.574393
ZNF107	1.28921	0.155328	-1.09001	-0.354528
PCDHAC2	1.28057	0.182189	-1.08994	-0.372818
HIST1H3C	0.70644	0.979088	-1.08957	-0.595956
LOC100129656	0.335641	1.21851	-1.08923	-0.464925
MCTP1	0.139452	1.2944	-1.08917	-0.344679
LOC649679	1.31216	0.0730643	-1.08851	-0.296708
FAM115C	0.818711	0.879483	-1.08815	-0.610049
PLOD2	0.449579	1.15895	-1.08803	-0.520491
HS.568093	1.0233	0.651973	-1.08716	-0.588109
TNFRSF8	1.27044	0.214951	-1.08663	-0.398767
LOC441874	0.438706	1.16619	-1.08502	-0.519882
HS.582419	0.579015	1.07786	-1.08372	-0.573157
PSMD9	0.781251	0.916132	-1.08299	-0.614389
RAD51C	1.13645	0.490515	-1.08215	-0.544819
LOC651553	0.406349	1.18523	-1.08174	-0.509838
TMEM117	0.450066	1.16095	-1.08116	-0.529854
ZBTB32	0.0835925	1.3132	-1.08114	-0.315655
SLC5A10	1.30279	0.123152	-1.08101	-0.344935
LOC729798	0.89899	0.800478	-1.08099	-0.618482
LOC100128242	1.06524	0.598067	-1.08093	-0.582378
HS.132545	0.935099	0.761116	-1.08019	-0.61603
COL9A2	0.621099	1.049	-1.07919	-0.590917
LOC650628	1.26958	0.225784	-1.07869	-0.416674
SNORA71C	1.28709	0.177178	-1.07852	-0.385751
ZDHHC13	1.27376	0.215864	-1.07756	-0.412066
SERHL	1.2693	0.229275	-1.07598	-0.422593
EAF2	0.600029	1.06536	-1.07582	-0.589561
STAR	0.423994	1.17781	-1.07486	-0.526942
PSMC4	0.524551	1.11773	-1.07312	-0.569159
LOC100129571	0.133017	1.3034	-1.07305	-0.363364
LOC647149	0.595547	1.06952	-1.07256	-0.592507
COL24A1	1.15397	0.466744	-1.07223	-0.548484
LOC646057	0.522066	1.1199	-1.07123	-0.570737
LOC389816	0.834331	0.869775	-1.07045	-0.633656
LOC729534	0.109633	1.31173	-1.0693	-0.352056
FAM53A	0.95918	0.737176	-1.06924	-0.62712
UBE2G2	1.0594	0.611565	-1.06743	-0.603531
PSTPIP2	1.22915	0.32951	-1.06734	-0.491324
ELOVL7	0.294116	1.24581	-1.06643	-0.473494
ZDHHC9	1.33449	0.020001	-1.06546	-0.289029
SAT1	0.9046	0.79951	-1.06476	-0.63935
HDC	0.424981	1.18045	-1.06466	-0.540767
FAM75A6	0.343904	1.22313	-1.0645	-0.502534
NCRNA00153	0.207744	1.28187	-1.06432	-0.425291
LOC100133716	1.282	0.208501	-1.06322	-0.427278
LOC728034	0.300169	1.24445	-1.06241	-0.48221
HS.103173	1.19787	0.394819	-1.06178	-0.530906
SPTBN1	0.254402	1.26461	-1.06145	-0.457558
LRRC8C	0.899189	0.80631	-1.06127	-0.64423
TFAP2A	1.04103	0.639254	-1.05915	-0.621131
MS4A3	0.798142	0.90747	-1.05885	-0.646758
LOC286135	1.04808	0.630437	-1.05761	-0.620907
C17ORF69	1.24586	0.300599	-1.05758	-0.488883
NRP2	1.13203	0.509305	-1.05745	-0.583885
ZNF585B	1.34057	0.00941489	-1.0568	-0.293191
LOC647154	0.836373	0.871779	-1.05605	-0.652097
FOXN3	1.00917	0.681309	-1.05562	-0.634864
GALNT9	1.32169	0.0945721	-1.05547	-0.360797
MS4A6A	1.0344	0.649215	-1.05543	-0.628184
WHSC1L1	1.21259	0.370618	-1.05523	-0.527978
HTN3	1.26966	0.247441	-1.05516	-0.461942
LOC643272	0.0416647	1.3348	-1.05514	-0.321332
HS.98737	0.332434	1.23181	-1.0548	-0.509444
LOC100133099	0.984365	0.712037	-1.05452	-0.64188
FLJ44060	0.788461	0.917645	-1.05413	-0.65198
LOC441453	0.793305	0.913506	-1.05287	-0.653941
NOS2A	1.0257	0.661708	-1.05157	-0.635832
LOC730200	1.33901	0.0295869	-1.05148	-0.317125
STON2	1.31303	0.134091	-1.04828	-0.398845
DDHD1	0.504197	1.13787	-1.04779	-0.594279
OR51G2	0.628799	1.05203	-1.04686	-0.633971
LOC642816	1.1028	0.558042	-1.0463	-0.614549
DHRS2	1.06276	0.614661	-1.04589	-0.631535
LOC339970	0.997514	0.698702	-1.04585	-0.650362
CD72	0.0943525	1.32575	-1.04558	-0.374522
CASP4	0.891191	0.819101	-1.04528	-0.665011
PPEF1	1.27915	0.232711	-1.04469	-0.46717
FCRL2	0.547886	1.1102	-1.04427	-0.613819
WIPF1	1.32999	0.0810028	-1.04397	-0.367024
STOM	0.528371	1.12334	-1.04365	-0.60806
IL18BP	0.514767	1.13233	-1.04309	-0.604004
VCAN	0.559002	1.10303	-1.04276	-0.619269
LOC649044.1	0.446884	1.17454	-1.04118	-0.580248
AASS	1.24359	0.316784	-1.04073	-0.519641
SPAM1	0.844244	0.868029	-1.04031	-0.671969
C2ORF18	0.82792	0.8841	-1.0396	-0.672418
GIPR	0.572509	1.09501	-1.03731	-0.63021
UXT	1.07102	0.606232	-1.03715	-0.640098
MOBP	1.2267	0.354312	-1.03531	-0.545701
MBOAT1	0.729163	0.974585	-1.03508	-0.668669
CSNK1A1P	0.66588	1.02638	-1.03491	-0.657351
PPP2R3A	0.391416	1.20741	-1.03483	-0.563996
LOC729266	1.20305	0.400021	-1.03364	-0.569427
TTLL11	0.893073	0.820008	-1.03358	-0.679505
GC	1.30258	0.181378	-1.03294	-0.451024
PECAM1	0.892465	0.820847	-1.03272	-0.680593
ATP8B2	0.882664	0.83107	-1.03263	-0.681105
LOC285577	0.429318	1.18709	-1.03194	-0.584473
LOC100128230	1.23421	0.341254	-1.03191	-0.543551
DKFZP686C2281	0.587514	1.08576	-1.03159	-0.641687
NMU	0.672773	1.02172	-1.03138	-0.663109
GNLY	1.31095	0.159259	-1.03114	-0.43907
APOLD1	1.09105	0.58019	-1.03114	-0.640106
CLSPN	1.09756	0.571126	-1.03044	-0.638253
MAST3	1.18435	0.434837	-1.03021	-0.588976
LOC642797	0.47757	1.1592	-1.02894	-0.607827
HOXD4	0.821988	0.892211	-1.02894	-0.685261
DSG4	0.871735	0.843253	-1.02839	-0.6866
GRAMD1C	0.459743	1.17025	-1.02796	-0.602029
LOC645447	1.35374	0.0102426	-1.02627	-0.337707
MLLT1	1.08697	0.58755	-1.02603	-0.648491
FAM173B	0.846917	0.868654	-1.02598	-0.68959
LOC402617	0.760057	0.949914	-1.02525	-0.684722
HLA.DPB2	0.246104	1.27996	-1.02448	-0.501575
PPIL3	0.241311	1.28215	-1.02384	-0.499617
SAMD7	1.31907	0.142853	-1.02339	-0.438535
C3ORF46	0.421721	1.19364	-1.02295	-0.592407
C15ORF44	1.24618	0.322534	-1.02162	-0.547085
LOC100132728	1.31553	0.155144	-1.02158	-0.449091
LOC440956	1.26785	0.276074	-1.02146	-0.522467
FLJ20397	0.44107	1.18303	-1.02068	-0.603421
NBEA	1.24037	0.335021	-1.02041	-0.554979
HS.570192	0.592504	1.08499	-1.01865	-0.658849
LOC391044	1.27774	0.255353	-1.01852	-0.514577
TRIM54	1.11987	0.542598	-1.01776	-0.644702
HUS1	1.29692	0.209317	-1.0175	-0.488742
HS.565507	0.58759	1.08895	-1.0165	-0.66004
TBC1D3C	1.23627	0.34595	-1.01498	-0.567243
ANG	0.539136	1.12288	-1.01446	-0.647561
RS1	1.00109	0.70342	-1.0109	-0.693609
F8A3	1.23346	0.353768	-1.01013	-0.577098
LOC642851	1.32212	0.146986	-1.00957	-0.459537
ST6GALNAC5	0.918612	0.798101	-1.00941	-0.707304
TRAPPC2	0.619853	1.06692	-1.009	-0.677774
HS.577082	0.586419	1.0913	-1.00885	-0.668874
ZCCHC12	1.31978	0.154945	-1.00827	-0.466453
S1PR1	1.01607	0.685706	-1.00802	-0.693761
DIABLO	0.824423	0.8942	-1.00747	-0.711157
SNORD64	0.0513881	1.35141	-1.00729	-0.395511
C2ORF52	0.985626	0.722805	-1.00706	-0.70137
GAB3	1.34294	0.0848433	-1.00547	-0.422309
LOC641806	0.779996	0.935963	-1.00516	-0.710802
LOC284395	1.10046	0.574661	-1.0045	-0.670618
LOC730273	0.659881	1.03726	-1.00431	-0.692825
KCNQ1	0.639132	1.05333	-1.00402	-0.688445
ENO2	0.465742	1.17196	-1.00399	-0.633717
FLJ32575	0.34729	1.23844	-1.00307	-0.582664
HS.170701	0.364815	1.22938	-1.00304	-0.591153
LRRC45	1.2896	0.238232	-1.00167	-0.526164
NPY2R	1.3642	0.00657242	-1.00116	-0.369613
LOC100132217	1.33402	0.119107	-1.00079	-0.452338
HMGB1	0.839319	0.881056	-1.00061	-0.719765
HS.574667	1.35668	0.0398084	-1.00053	-0.395959
CBFB	0.887731	0.83255	-0.99998	-0.720301
DAZAP1	0.885599	0.834769	-0.999905	-0.720462
OR1F2P	0.956359	0.758296	-0.999355	-0.7153
HSPA6	1.09294	0.586845	-0.99844	-0.68134
ZNF629	1.26858	0.287632	-0.998397	-0.55782
GNPAT	0.898118	0.822058	-0.998114	-0.722061
LOC732075	0.233702	1.29256	-0.997577	-0.528686
C2ORF37	1.04042	0.657551	-0.996609	-0.701366
KDM1B	1.28412	0.254168	-0.996378	-0.54191
HIST1H2BO	1.22202	0.381466	-0.996115	-0.607373
LOC643107	0.933961	0.783998	-0.99568	-0.722278
HS.545118	1.1774	0.459673	-0.995187	-0.64189
FAM13A	1.10243	0.574514	-0.994216	-0.682728
ARRDC3	0.931287	0.78742	-0.992953	-0.725753
FLJ46836	0.47932	1.16593	-0.992091	-0.653158
LOC648362	0.383811	1.22171	-0.991531	-0.613989
FCAMR	0.372276	1.22795	-0.991425	-0.608798
HOXA10	1.25856	0.312555	-0.990665	-0.58045
PIGL	1.17814	0.460317	-0.989268	-0.649188
SMAD2	0.222669	1.29967	-0.987588	-0.534748
LOC100132176	1.07985	0.607494	-0.987375	-0.699971
FGL1	0.880828	0.84183	-0.987201	-0.735457
TTC21B	0.275532	1.27689	-0.986711	-0.565713
LOC646906	1.09579	0.585734	-0.986356	-0.695168
HS.377419	0.507427	1.14918	-0.985997	-0.670609
SIX2	1.25864	0.314616	-0.985704	-0.587555
HS.541752	0.989064	0.723315	-0.983563	-0.728816
LOC100128476	1.09746	0.584065	-0.983392	-0.698133
SLC7A11	0.924161	0.79693	-0.982512	-0.738579
LOC730393	0.154361	1.32732	-0.982418	-0.499258
LOC100133695	0.456662	1.18163	-0.982273	-0.656016
CGB1	0.735152	0.979182	-0.982232	-0.732103
ACAA2	0.63868	1.05732	-0.98211	-0.713885
TFPI2	0.831201	0.891952	-0.98178	-0.741373
MORC1	0.978343	0.736467	-0.980236	-0.734574
LOC138864.1	0.0350419	1.36464	-0.979982	-0.419705
HLF	1.07332	0.618257	-0.978134	-0.713441
FERD3L	0.885153	0.838816	-0.97786	-0.74611
RBMS3	1.07165	0.62058	-0.977683	-0.714548
LOC648490	0.929273	0.792165	-0.97745	-0.743988
RGMB	0.943513	0.776804	-0.975514	-0.744803
LOC441208	1.35703	0.0681409	-0.975513	-0.44966
C1ORF212	1.00208	0.709339	-0.974442	-0.736978
C3ORF33	0.453815	1.18483	-0.973672	-0.664973
LOC653127	1.01427	0.694761	-0.973208	-0.735821
CA2	0.980145	0.735521	-0.973091	-0.742575
LOC100134785	1.34811	0.100785	-0.97223	-0.476666
HS.130260	0.464723	1.17855	-0.971451	-0.671819
LOC100128370	1.14691	0.514561	-0.971442	-0.690025
HS.438937	1.25852	0.3211	-0.970683	-0.608935
LOC731196	0.276323	1.28028	-0.969373	-0.587231
LOC645548	1.25992	0.318818	-0.969302	-0.609436
NHLRC3	1.09186	0.594764	-0.969292	-0.717333
MAGEA6	0.759187	0.96039	-0.966595	-0.752982
LOC389405	0.0112995	1.37472	-0.9664	-0.419622
GNAT1	0.916976	0.807074	-0.965978	-0.758072
LOC649313	1.15576	0.502386	-0.965265	-0.692883
JUB	0.711129	1.00181	-0.965097	-0.747839
FXN	1.21484	0.405043	-0.965034	-0.654845
CCNE1	1.10917	0.571397	-0.964953	-0.715616
IL7R	0.820566	0.904445	-0.96453	-0.760481
LOC391142	0.0102067	1.37639	-0.961736	-0.424862
KCNA1	1.31375	0.203236	-0.961148	-0.555837
LOC642101	0.558552	1.11873	-0.960762	-0.716519
LYPD6B	0.417017	1.20878	-0.960124	-0.66567
CYP2A13	1.17552	0.47246	-0.960064	-0.687911
FST	1.08222	0.609714	-0.959427	-0.732502
ASNS	0.808213	0.916728	-0.95915	-0.76579
LOC650458	0.201758	1.3148	-0.959074	-0.557479
CCL15	1.3786	0.00470437	-0.958753	-0.424548
SESN2	0.635743	1.0628	-0.958288	-0.740254
RRM2	1.05087	0.651438	-0.956893	-0.745419
NFIC	1.11757	0.561014	-0.956532	-0.722048
MAPKSP1	1.03801	0.667884	-0.956476	-0.749416
LOC644655	1.04747	0.65589	-0.956352	-0.747003
LOC100133908	1.07582	0.61918	-0.954086	-0.740913
LOC654113	1.37669	0.0183707	-0.953746	-0.441314
SNED1	0.1716	1.32794	-0.953283	-0.546253
RPL15	0.674999	1.03273	-0.95302	-0.754712
DDIT3	0.223931	1.30693	-0.95253	-0.578334
LOC729898	0.940736	0.783026	-0.951903	-0.771859
HS.127127	0.0148398	1.37818	-0.951621	-0.441394
PIK3CG	1.3247	0.180874	-0.951616	-0.553961
SIAH1	0.0351779	1.37309	-0.950884	-0.457385
MED28	0.752524	0.968094	-0.950415	-0.770203
LOC100130293	0.644198	1.05736	-0.949095	-0.752468
LOC643825	0.750455	0.970081	-0.948687	-0.77185
BTLA	0.681039	1.02839	-0.948341	-0.761087
MIR1471	1.10636	0.57833	-0.94818	-0.736513
KATNAL1	1.03934	0.667401	-0.947923	-0.758813
ZCCHC4	1.11127	0.571545	-0.947449	-0.735364
LOC644334	0.269339	1.28787	-0.946518	-0.610693
HS.530359	0.39015	1.22613	-0.946381	-0.669895
NKIRAS2	0.49492	1.16322	-0.945806	-0.712335
LOC643687	0.40618	1.21715	-0.945793	-0.677533
DR1	0.871342	0.856869	-0.945294	-0.782917
GABRB3	1.36441	0.0706019	-0.945285	-0.489728
FLJ00312	0.531578	1.13918	-0.944866	-0.725893
PRPF38B	1.13425	0.538934	-0.94441	-0.728775
C1ORF117	0.3415	1.2527	-0.944352	-0.649852
WAC	0.788408	0.936614	-0.944117	-0.780904
LOC645868	1.09516	0.594531	-0.943914	-0.745777
RBPJ	0.567009	1.11488	-0.943782	-0.738112
LOC649613	0.0980041	1.35616	-0.943778	-0.51039
TMEM158	0.883351	0.844859	-0.943322	-0.784887
LOC643213	0.341035	1.25323	-0.942521	-0.651742
C15ORF38	0.831127	0.896735	-0.94248	-0.785382
TRMT2A	0.974635	0.745968	-0.942094	-0.778509
PIB5PA	1.36836	0.0600813	-0.941986	-0.486457
PXDNL	1.22128	0.400047	-0.941238	-0.680086
LOC388237	0.68874	1.02295	-0.940261	-0.771434
ELK4	0.803926	0.922681	-0.940038	-0.786569
LOC644322	0.161809	1.33452	-0.93972	-0.556606
CTH	0.69609	1.01703	-0.939412	-0.773705
LOC732313	1.13615	0.537107	-0.938577	-0.734679
C12ORF64	0.849723	0.879036	-0.938416	-0.790343
RNF6	0.364926	1.24117	-0.938208	-0.667893
LOC651694	1.37541	0.0393064	-0.937583	-0.477129
TARS	0.848193	0.880629	-0.937372	-0.79145
LOC391764	0.813644	0.91388	-0.936692	-0.790832
LOC504188	1.31616	0.2097	-0.9356	-0.590259
H3F3B	0.974729	0.746552	-0.935346	-0.785934
HS.139204	1.21319	0.415482	-0.935312	-0.693357
CLMN	0.0234841	1.3804	-0.934845	-0.469043
IGFBP3	0.863853	0.865513	-0.93284	-0.796526
CCRL1	1.22589	0.394022	-0.932173	-0.687741
HIST1H3A	0.859576	0.869844	-0.931998	-0.797421
HS.175569	1.11991	0.561614	-0.931987	-0.749533
FAAH2	1.17186	0.484081	-0.93127	-0.72467
HS.298873	0.131366	1.34765	-0.930335	-0.548683
PRKAR2B	0.990513	0.72871	-0.93033	-0.788893
SLC30A3	0.463917	1.18467	-0.930198	-0.718385
LOC391429	1.14623	0.523498	-0.930037	-0.73969
LOC100133045	1.34256	0.145629	-0.929809	-0.558378
SLC30A5	0.889743	0.839489	-0.929779	-0.799454
IGFL2	0.411017	1.21649	-0.929558	-0.69795
HS.539915	0.413564	1.21505	-0.929236	-0.69938
CYBASC3	0.594397	1.09673	-0.929012	-0.762113
HS.40289	0.721609	0.996975	-0.924707	-0.793876
CCDC70	1.19179	0.453832	-0.921895	-0.723727
FAT3	0.664853	1.04369	-0.9218	-0.786743
CUL3	0.519155	1.14999	-0.921139	-0.748004
SNAP23	0.886099	0.843877	-0.921077	-0.808899
NGRN	0.88411	0.845977	-0.920151	-0.809936
LOC100133972	1.17558	0.480095	-0.91969	-0.73599
UBP1	0.831477	0.898213	-0.919372	-0.810318
LOC647566	0.822919	0.906406	-0.919205	-0.81012
LOC100132552	0.866814	0.863551	-0.919185	-0.81118
HS.46879	0.474541	1.17916	-0.919157	-0.734541
HS.103320	1.20696	0.429253	-0.919111	-0.717099
TAPT1	0.562485	1.12045	-0.919108	-0.76383
FAM197Y2	1.14838	0.521856	-0.918868	-0.751372
CORO1A	0.957807	0.767297	-0.916719	-0.808385
HS.548433	1.17463	0.482064	-0.916459	-0.740239
HNMT	0.347496	1.25342	-0.916047	-0.684868
LOC646970	0.127424	1.35183	-0.916028	-0.563224
RSU1	1.31066	0.230103	-0.91575	-0.625009
DTX3L	0.804772	0.92377	-0.914578	-0.813964
STRBP	0.936432	0.791088	-0.914316	-0.813204
HEXA	1.1996	0.442301	-0.914245	-0.727656
RAD1	0.954215	0.771523	-0.913578	-0.81216
CXCL5	0.343834	1.25595	-0.911057	-0.688726
MIR1296	0.559578	1.12317	-0.910495	-0.772249
SULF1	1.343	0.153786	-0.910412	-0.586378
LBR	0.817433	0.91213	-0.910209	-0.819354
CCDC134	0.0257201	1.38556	-0.910199	-0.501086
TMEM2	0.688998	1.02504	-0.909983	-0.804055
MAD2L1BP	0.37747	1.23781	-0.909543	-0.70574
ZNF433	0.159703	1.34087	-0.909528	-0.591041
LOC440459.1	0.7255	0.994686	-0.908722	-0.811464
OR4K17	0.543706	1.13436	-0.908593	-0.769468
LOC647651	0.402277	1.22388	-0.90816	-0.718001
LOC260339	1.13699	0.539995	-0.907453	-0.769534
CSNK1G1	0.940201	0.787531	-0.904411	-0.823321
SYNE1	1.08518	0.612516	-0.904131	-0.793568
LOC100131311	1.22178	0.406629	-0.903814	-0.724592
TPMT	1.05184	0.655997	-0.903639	-0.804198
CHORDC1	0.780446	0.946699	-0.90326	-0.823885
HS.563436	0.378044	1.23815	-0.903065	-0.713126
LOC727878	1.38048	0.0493005	-0.901596	-0.528182
C11ORF57	1.0866	0.610865	-0.900971	-0.796492
LOC100129499	0.408085	1.22126	-0.900128	-0.729217
LOC649470	0.799656	0.929248	-0.89977	-0.829134
SYTL2	0.384702	1.23473	-0.899672	-0.719756
LOC100128002	1.05912	0.647014	-0.898855	-0.807279
HS.121314	0.144929	1.3483	-0.89865	-0.594575
FABP5L7	0.505701	1.16071	-0.898643	-0.767766
FAM30A	1.15777	0.510241	-0.897656	-0.770352
MST4	0.465552	1.18665	-0.897644	-0.754559
GRIK4	0.658603	1.05009	-0.897585	-0.811107
LOC100131271.1	1.20957	0.428384	-0.896436	-0.741513
HS.446266	0.607797	1.08914	-0.896267	-0.800667
DAD1L	1.15242	0.518472	-0.895414	-0.775474
SLC4A7	1.2699	0.32053	-0.894911	-0.695519
TMEM57	1.03383	0.679112	-0.894731	-0.818209
KRT18P50	1.25041	0.357426	-0.893839	-0.713992
HS.569831	1.11633	0.570784	-0.892744	-0.794369
OR5H1	1.04288	0.667947	-0.892627	-0.818204
MGC3032	0.538253	1.13918	-0.891961	-0.78547
HS.407666	1.08787	0.609816	-0.891283	-0.806401
LOC645099	0.0464472	1.38336	-0.890971	-0.538832
LOC100129118	0.384281	1.23574	-0.890729	-0.729295
HS.538962	0.735011	0.987341	-0.890079	-0.832272
PPIAL4C	0.419477	1.21537	-0.890008	-0.744843
LOC648657	0.997236	0.72347	-0.889474	-0.831232
HIST1H2AB	1.24595	0.366282	-0.889134	-0.723102
LOC100133790	1.39668	0.00186088	-0.888109	-0.510433
LOC100128816	0.971827	0.752917	-0.887821	-0.836923
HS.569985	0.173725	1.3386	-0.887325	-0.625
FCGR2B	0.345414	1.25758	-0.886273	-0.716724
HS.130980	1.08643	0.612024	-0.886179	-0.812273
LOC730243	0.245663	1.30749	-0.886034	-0.667122
TAS1R2	0.222553	1.31798	-0.885978	-0.654555
TRAK2	0.801227	0.928261	-0.884785	-0.844702
GUCA1B	0.39585	1.2296	-0.884626	-0.740825
LOC729162	0.192492	1.33119	-0.884486	-0.639195
VSTM1	0.688329	1.02671	-0.884016	-0.831019
LOC649242	1.10642	0.585098	-0.883728	-0.807789
LAMB2L	0.952219	0.775072	-0.88333	-0.843961
TROVE2	1.33704	0.179733	-0.880283	-0.63649
LOC100131892	0.22602	1.3171	-0.880111	-0.663005
ATP6V1C2	0.0400401	1.38726	-0.879935	-0.547368
DLEC1	1.3924	0.0229214	-0.879604	-0.535718
ADIPOR1	0.986913	0.735826	-0.879385	-0.843353
LOC440093	0.705854	1.01237	-0.878184	-0.840041
VPS36	0.827421	0.9037	-0.878029	-0.853092
IFNA4	0.787537	0.941008	-0.877566	-0.850979
MIR369	1.03904	0.673326	-0.877508	-0.834863
LOC651850	1.01769	0.699483	-0.876998	-0.840178
VEGFC	1.06998	0.634065	-0.876755	-0.827289
FRMD8	1.01974	0.697029	-0.876174	-0.840595
LOC728449	0.788536	0.940119	-0.875802	-0.852853
GINS1	0.633424	1.07051	-0.87548	-0.828449
LOC729960	1.10277	0.590496	-0.875278	-0.817988
TTC25	0.650445	1.05731	-0.873712	-0.834047
LOC100132920	0.624085	1.07772	-0.872966	-0.828837
FLJ30375	1.13557	0.544714	-0.872386	-0.807901
LOC642757	0.36578	1.2475	-0.872311	-0.740966
LOC644948	0.922047	0.8081	-0.872113	-0.858034
ING3	0.88582	0.845981	-0.871828	-0.859974
LOC100130291	0.813029	0.917429	-0.871016	-0.859442
SCARF2	1.0682	0.636538	-0.870859	-0.833884
HIST1H3B	0.654632	1.05409	-0.870248	-0.838469
LRMP	1.14568	0.530231	-0.869206	-0.8067
LOC728249	1.19677	0.452137	-0.868364	-0.780546
ATP8A1	1.13418	0.546894	-0.868246	-0.812828
TLK2	1.12989	0.553029	-0.867936	-0.814982
HS.542027	1.14262	0.534738	-0.867879	-0.80948
LRFN2	1.26555	0.333204	-0.867793	-0.730958
NUDCD1	0.940006	0.788732	-0.867765	-0.860973
LOC646920	1.372	0.0926439	-0.867292	-0.597353
C3ORF10	0.907679	0.823343	-0.866976	-0.864046
LOC100133180	0.00445198	1.39993	-0.866571	-0.537809
FRAS1	1.23046	0.396343	-0.866554	-0.760245
CCND1	1.16071	0.508125	-0.866432	-0.802405
HS.568945	1.02676	0.688678	-0.865027	-0.850415
C9ORF84	1.33543	0.187768	-0.864839	-0.658355
LOC100132909.1	1.14391	0.532989	-0.864832	-0.812068
LOC729985	1.166	0.500252	-0.864754	-0.801497
HS.232649	0.500215	1.16603	-0.8644	-0.801849
HS.566420	0.743422	0.980494	-0.864233	-0.859684
HIST1H4B	0.963118	0.763152	-0.863778	-0.862491
LOC728440	0.918283	0.812139	-0.863525	-0.866898
SNRNP27	0.979108	0.745014	-0.863512	-0.86061
LOC642782	0.39902	1.22907	-0.863244	-0.764844
LOC647995	1.31268	0.239412	-0.862789	-0.689305
ANKLE1	0.526809	1.1482	-0.862687	-0.812325
REEP3	0.39752	1.22998	-0.862542	-0.764955
LOC653145.1	1.16028	0.508968	-0.862243	-0.807
TRUB2	1.00796	0.711342	-0.861774	-0.857528
ITGB2	1.35263	0.146553	-0.861689	-0.637496
SGTA	0.940324	0.788388	-0.861668	-0.867043
PHACTR4	0.707548	1.01115	-0.861452	-0.857241
MDM2	1.16881	0.496183	-0.860618	-0.804375
SGPP2	0.613214	1.08618	-0.85976	-0.839636
SATB2	1.07453	0.628535	-0.859661	-0.843399
MTRR	1.088	0.610809	-0.859394	-0.839413
ZACN	0.0732378	1.37982	-0.858877	-0.594184
LCE2D	0.140848	1.35523	-0.85851	-0.637564
LOC100128935	0.589184	1.10409	-0.85822	-0.835052
LOC100132598	0.625738	1.07668	-0.85755	-0.844872
CRCT1	1.28978	0.287726	-0.857358	-0.720149
NUDT9	1.40271	0.000307064	-0.856726	-0.546289
HRNBP3	1.1777	0.482779	-0.856409	-0.804066
NR2F1	1.06486	0.641062	-0.856257	-0.849667
LOC642712	0.149239	1.35222	-0.855746	-0.645709
HS.537591	0.0326437	1.39345	-0.85508	-0.571018
NHEJ1	1.22384	0.40853	-0.855009	-0.777358
LOC729523	1.24087	0.379245	-0.855007	-0.765105
DDRGK1	0.823266	0.907691	-0.854885	-0.876072
LOC646094	1.01029	0.70856	-0.854686	-0.864161
RTN4RL1	1.27737	0.312358	-0.854552	-0.73518
LOC646456	0.983674	0.739734	-0.854196	-0.869212
LOC100130982.1	1.18827	0.466448	-0.853948	-0.800765
LOC646905	1.23087	0.396786	-0.851824	-0.775832
RPA2	0.593251	1.10115	-0.85175	-0.842646
MAP3K4	1.05885	0.648755	-0.851289	-0.856312
HS.574099	0.726886	0.994715	-0.850181	-0.871419
MAPK8IP2	0.163487	1.34705	-0.849747	-0.660794
MESTIT1	0.692185	1.02387	-0.84965	-0.866407
ZBED4	1.17923	0.480663	-0.849632	-0.810257
HS.565086	1.19588	0.454675	-0.847433	-0.803121
PROCR	1.2629	0.340288	-0.84743	-0.755752
VTI1A	0.0755842	1.3805	-0.847281	-0.608799
LOC646144	1.2116	0.429318	-0.846953	-0.793965
LOC100128675	1.09554	0.600819	-0.846702	-0.849654
OR52W1	0.0318034	1.39492	-0.846406	-0.580321
ERBB3	1.32063	0.225031	-0.846233	-0.699425
CCDC117	0.774376	0.952893	-0.84621	-0.881059
HARBI1	0.158392	1.34949	-0.845985	-0.661895
ADAMTS6	0.833391	0.897829	-0.845591	-0.885629
SPINLW1	0.0010018	1.40429	-0.845016	-0.560278
APAF1	1.33359	0.196386	-0.844241	-0.685734
SI	1.38298	0.0694233	-0.844105	-0.6083
FLJ22675	0.397374	1.2308	-0.843676	-0.784497
HS.581622	0.261453	1.30363	-0.843608	-0.721472
SORBS1	1.38325	0.0688635	-0.843469	-0.608642
HS.112745	1.23433	0.391342	-0.843353	-0.782323
RNF8	1.32874	0.207591	-0.843057	-0.69327
RAB24	1.37716	0.0867146	-0.842493	-0.621382
LOC100131342	0.614261	1.08541	-0.841594	-0.858075
INCA1	0.902439	0.828481	-0.84115	-0.88977
HIST2H3A	1.10574	0.586998	-0.840359	-0.852384
X1.Sep	0.634033	1.07025	-0.840079	-0.864201
DDX11	0.287814	1.29079	-0.839461	-0.739142
LOC646951	1.17933	0.480739	-0.838856	-0.821213
LOC441054	1.11602	0.572894	-0.838179	-0.850735
LOC100128869	0.806598	0.92307	-0.837751	-0.891916
CAND2	1.36295	0.126442	-0.837496	-0.651899
TIPIN	0.801596	0.927703	-0.836583	-0.892716
NKX2.6	1.18645	0.469757	-0.83655	-0.81966
HS.583868	1.28604	0.297432	-0.836094	-0.74738
LOC439992	1.2735	0.321431	-0.836069	-0.758861
LOC653066	1.349	0.161678	-0.83597	-0.674704
PCK2	0.943972	0.783872	-0.834454	-0.893391
LOC645790	1.29825	0.273435	-0.834274	-0.737409
CNTNAP3B	0.587659	1.1052	-0.834272	-0.858589
HIP1R	0.165656	1.34751	-0.833782	-0.679389
TCP11L2	0.00942134	1.40339	-0.833662	-0.579149
MIR654	1.24345	0.376032	-0.832755	-0.78673
AQP2	1.21711	0.420741	-0.832335	-0.805512
HS.283188	0.523501	1.15078	-0.832046	-0.842233
FUT1	0.43721	1.20703	-0.831513	-0.812723
LOC441316	1.08246	0.617935	-0.830636	-0.869759
GRM3	1.34909	0.162472	-0.830409	-0.681156
LOC154860	1.10303	0.590518	-0.83027	-0.863283
LOC100129193	0.509219	1.16048	-0.82979	-0.839905
ANKRD43	1.02245	0.693395	-0.828501	-0.887346
VAPA	1.00628	0.712708	-0.827885	-0.891101
HS.132283	0.710184	1.00838	-0.826989	-0.891573
CACNG3	0.360726	1.25228	-0.826389	-0.786613
LOC441368	1.37301	0.102567	-0.826297	-0.649278
HDAC2	0.284333	1.29314	-0.825796	-0.751673
FSTL3	0.847629	0.883295	-0.825049	-0.905875
ATP8A2	0.0342786	1.39685	-0.824106	-0.607025
LOC646309	0.17519	1.34419	-0.823689	-0.695694
NOL8	0.949406	0.777452	-0.82356	-0.903297
CNO	0.984338	0.738106	-0.823337	-0.899107
LOC648665	0.979379	0.743787	-0.823197	-0.899969
C10ORF131	0.847681	0.883144	-0.822894	-0.907931
LRRC26	0.949817	0.776962	-0.822806	-0.903973
SLC9A2	0.250803	1.30987	-0.822031	-0.738644
LOC645992	0.272207	1.29937	-0.821827	-0.749754
HCST	0.866326	0.864555	-0.820437	-0.910444
LOC646836	1.24471	0.374219	-0.819548	-0.799378
AGR3	0.176008	1.3441	-0.819409	-0.700701
TIMM8A	1.10494	0.587593	-0.818953	-0.873584
ZNF623	0.087503	1.37917	-0.818933	-0.647743
KCNIP2	0.0594746	1.38911	-0.818252	-0.630328
TMEM38B	0.238247	1.31605	-0.817939	-0.736359
VAMP1	0.841535	0.8889	-0.817919	-0.912516
SNORD78	1.32766	0.213331	-0.817739	-0.723257
EPRS	0.811718	0.917444	-0.81762	-0.911542
HS.567104	1.23634	0.388674	-0.817602	-0.807414
GOLGA8E	1.01457	0.702315	-0.816359	-0.900529
HS.559830	0.64617	1.06015	-0.81577	-0.890546
CALU	1.04223	0.668633	-0.815698	-0.895166
ZNF43	1.40576	0.00860295	-0.815677	-0.598689
PER3	1.0413	0.669758	-0.815084	-0.895971
MEX3C	0.92382	0.804724	-0.814054	-0.91449
HS.317248	0.143218	1.35815	-0.813334	-0.688037
CFL2	0.488328	1.17422	-0.812458	-0.850091
TALDO1	0.0341893	1.39809	-0.812253	-0.620023
RRBP1	0.879046	0.851225	-0.811409	-0.918862
CARD9	1.36365	0.129866	-0.811206	-0.682308
DKFZP434M131	0.247233	1.31201	-0.810174	-0.749074
DYNC1LI1	1.34055	0.18537	-0.809569	-0.716352
LOC643047	0.27731	1.29716	-0.809417	-0.765056
POU3F1	0.586861	1.10517	-0.809097	-0.88293
LOC100128889.1	0.275901	1.29789	-0.808804	-0.764985
HAS2	1.06033	0.645568	-0.808746	-0.89715
LOC400836	1.15547	0.51608	-0.808163	-0.863384
OR2B2	0.343519	1.26211	-0.807968	-0.79766
CCDC109B	0.973305	0.749834	-0.807621	-0.915518
C17ORF85	1.03208	0.680656	-0.807514	-0.905225
HS.581788	0.371739	1.24618	-0.806729	-0.811191
TGFB3	0.0176615	1.40388	-0.806684	-0.614862
MPG	1.08491	0.613701	-0.806271	-0.892339
FAM27L	1.39707	0.0393776	-0.804689	-0.631758
MIR888	0.0731433	1.38548	-0.804508	-0.654114
HIPK1	1.3701	0.114577	-0.803884	-0.680791
LOC100133814	0.132695	1.36297	-0.803434	-0.692235
FOXD4L5	0.854201	0.875454	-0.801317	-0.928338
LOC650724	1.3865	0.0709751	-0.801098	-0.656375
LOC644011	1.30701	0.257929	-0.800979	-0.763959
BCKDHB	1.00513	0.712533	-0.800449	-0.917216
ELAVL1	0.789458	0.937152	-0.800403	-0.926206
DEPDC4	0.286621	1.29256	-0.80028	-0.778902
SMR3B	0.0057399	1.40834	-0.798566	-0.615509
ORMDL2	0.204335	1.3325	-0.798163	-0.738669
LOC400011	0.740993	0.98046	-0.797775	-0.923679
SERPINH1	0.977792	0.744023	-0.797542	-0.924272
LILRA6	0.0886477	1.38031	-0.797522	-0.67144
HS.513455	0.474954	1.18262	-0.796802	-0.860774
LOC731000	1.00375	0.713847	-0.796233	-0.921366
ZNF19	0.88862	0.840393	-0.796132	-0.932882
DNAJB3	1.36753	0.122342	-0.795138	-0.694733
GRIP2	1.26239	0.342975	-0.794795	-0.810574
KREMEN1	0.0824857	1.3828	-0.794025	-0.671259
C4ORF31	1.14802	0.526161	-0.79374	-0.880443
ZNF365	0.140244	1.36038	-0.793621	-0.707006
NFKBIB	1.2615	0.34454	-0.79239	-0.81365
AMPD2	0.533745	1.14267	-0.792271	-0.884149
UNC5B	1.3953	0.0475279	-0.792107	-0.650722
HS.99298	1.34588	0.174703	-0.792056	-0.728522
DLK2	0.822854	0.905176	-0.791481	-0.936549
HSPA12A	0.267774	1.30223	-0.79041	-0.779588
FGF1	1.31598	0.239896	-0.789802	-0.766071
GDF1	0.118737	1.36925	-0.788791	-0.699194
C1ORF151	1.14425	0.531256	-0.788769	-0.886737
LMX1A	1.23145	0.396464	-0.78861	-0.839306
FBXO48	0.830342	0.897626	-0.78697	-0.940998
LOC654209	0.787638	0.937819	-0.786828	-0.938629
LOC145837	0.314652	1.27782	-0.786589	-0.805883
LOC100192426	1.36484	0.129999	-0.786486	-0.70835
MLF1IP	1.05779	0.647167	-0.786148	-0.918814
LOC728470	0.0973644	1.37777	-0.783774	-0.691358
LOC389316	0.844034	0.884038	-0.78351	-0.944561
C5ORF41	0.484902	1.17554	-0.783074	-0.877367
ADCY8	0.587266	1.10356	-0.782887	-0.907941
LOC644197	0.859436	0.8687	-0.781902	-0.946234
KCNT2	0.836965	0.890716	-0.781148	-0.946533
UBE2V2	0.841726	0.886066	-0.78097	-0.946821
RP9P	1.1233	0.560138	-0.780569	-0.902865
ZNF238	0.102941	1.3758	-0.779514	-0.699231
SHISA2	0.868131	0.85971	-0.778685	-0.949156
LILRB2	1.3914	0.0611507	-0.777868	-0.67468
C9ORF135	1.21368	0.425098	-0.777694	-0.861083
LOC100129652	0.937268	0.787359	-0.777383	-0.947243
C21ORF58	0.78333	0.940948	-0.777156	-0.947122
LOC100128252	1.10097	0.590249	-0.777126	-0.914088
LILRB3	1.23689	0.386737	-0.776879	-0.846751
EPHA8	0.939694	0.784658	-0.776768	-0.947585
LOC388248	0.392617	1.23336	-0.775832	-0.850148
HS.95481	1.36317	0.134934	-0.775426	-0.722681
CYP4A22	1.30137	0.269399	-0.775332	-0.795437
SLC38A11	0.708946	1.0063	-0.774794	-0.940452
HS.544941	1.39198	0.0599429	-0.774666	-0.677261
LOC730392	1.2159	0.421259	-0.774042	-0.863121
LBX2	0.849156	0.878127	-0.773996	-0.953287
SNORD125	0.850185	0.87711	-0.773959	-0.953337
KERA	0.955852	0.766594	-0.773847	-0.948599
TP53I13	0.971302	0.749257	-0.773605	-0.946954
HS.163084	0.507047	1.16014	-0.773426	-0.893756
C3ORF15	1.36875	0.121387	-0.772829	-0.717306
FAM106A	0.173676	1.34675	-0.771851	-0.748571
LOC100130005	1.22154	0.411907	-0.771353	-0.86209
HS.527657	1.3391	0.190829	-0.769996	-0.759934
LOC100131655	0.849549	0.877303	-0.769621	-0.95723
BDNF	0.316732	1.2764	-0.769529	-0.8236
KLK12	0.619283	1.07837	-0.769415	-0.928234
LOC100129522	1.20163	0.443682	-0.769173	-0.876136
COL4A6	1.33671	0.196101	-0.769026	-0.76378
LOC654172	1.04327	0.663531	-0.767594	-0.939208
C10ORF129	1.23912	0.382296	-0.766392	-0.855026
LOC653604	0.983757	0.734197	-0.765455	-0.952499
CACNA2D1	0.191485	1.33881	-0.765326	-0.764974
LOC283755	0.580891	1.10706	-0.765277	-0.922676
HNRNPA0	0.594713	1.09674	-0.765161	-0.926289
SPG21	0.834777	0.891218	-0.764645	-0.961351
UBN1	0.822078	0.903422	-0.764411	-0.961089
GLRX2	1.02021	0.691216	-0.763766	-0.947659
SDR16C5	0.730433	0.986765	-0.762741	-0.954458
LOC653468	0.663372	1.04295	-0.762565	-0.94376
C1ORF146	0.0478858	1.39678	-0.762256	-0.682408
MESDC1	1.35377	0.157746	-0.76167	-0.74985
FAM115A	1.10932	0.577408	-0.7613	-0.925432
OR8S1	0.701036	1.01169	-0.760632	-0.95209
LOC652216	0.109404	1.37382	-0.75996	-0.723263
LOC100101266	1.1277	0.552028	-0.759814	-0.919914
LOC642902	0.740863	0.977342	-0.759577	-0.958628
LOC651112	1.39399	0.0560392	-0.759391	-0.690637
PSMD13	0.810604	0.913741	-0.758935	-0.96541
C17ORF37	1.33269	0.204713	-0.757941	-0.779461
HS.583730	0.101227	1.37709	-0.757217	-0.721103
LOC647022	1.36092	0.141036	-0.756529	-0.745429
LOC100134674	1.3891	0.0697428	-0.756252	-0.702588
MPST	1.09442	0.596794	-0.756252	-0.934965
LOC651468	0.542215	1.13442	-0.755978	-0.920652
HS.190748	0.173528	1.34687	-0.7559	-0.764495
DAZ2	1.00569	0.707547	-0.755718	-0.957522
LOC649947	0.755629	0.963791	-0.755	-0.96442
HS.570580	0.805204	0.918231	-0.753588	-0.969847
LOC643718	1.18558	0.466897	-0.751798	-0.900675
LIFR	1.23157	0.393724	-0.751744	-0.873552
LOC727858	0.0638858	1.39137	-0.751268	-0.703989
H2AFY	0.941601	0.779669	-0.750826	-0.970445
ZNF474	0.948069	0.77247	-0.749983	-0.970556
HS.570965	0.980617	0.735881	-0.749424	-0.967075
TMLHE	0.441067	1.20207	-0.748928	-0.894205
GPR32	1.30154	0.267933	-0.748676	-0.820793
NME1	1.09574	0.59413	-0.748642	-0.941225
LCN6	0.243443	1.31386	-0.747581	-0.809717
ADAMTSL2	1.41132	0.00659577	-0.746937	-0.67098
SLC15A1	1.29853	0.273596	-0.74613	-0.825992
HS.575075	1.39497	0.0543145	-0.746003	-0.703278
C16ORF78	0.127265	1.36669	-0.744664	-0.749291
RCP9	1.01049	0.700467	-0.744646	-0.966312
GJA1	1.2062	0.434073	-0.744645	-0.895632
LOC643590	1.08022	0.613903	-0.744027	-0.950094
KL	0.0569822	1.39404	-0.743806	-0.707217
GTPBP10	1.07964	0.614558	-0.743291	-0.950905
HS.553450	0.169214	1.34866	-0.743029	-0.774847
LOC729238	0.193786	1.33751	-0.742558	-0.788741
ITGA9	1.30469	0.261321	-0.742391	-0.82362
B4GALNT1	0.535878	1.13775	-0.742318	-0.931306
LOC391132	0.921289	0.800387	-0.741417	-0.980259
HS.22381	1.20232	0.439638	-0.739964	-0.901996
REEP2	0.0591119	1.39332	-0.73982	-0.712615
CDH26	1.26673	0.331985	-0.739173	-0.859541
GJD4	0.47294	1.18056	-0.738488	-0.915011
HS.579243	1.05541	0.644801	-0.738337	-0.961873
HS.551024	0.158122	1.35348	-0.738058	-0.773541
TAL2	1.33088	0.207621	-0.73651	-0.801995
LOC643918	0.581184	1.10416	-0.735786	-0.949561
ZNF772	1.24361	0.371829	-0.735769	-0.87967
GLIS2	1.25122	0.3587	-0.73474	-0.87518
PMAIP1	0.950334	0.76775	-0.733506	-0.984578
LOC728468	1.35456	0.155434	-0.732786	-0.777203
DEFB122	1.2675	0.32992	-0.732602	-0.864814
UNQ9370	1.18612	0.463559	-0.731251	-0.918427
LOC651578	1.33751	0.1931	-0.730565	-0.80004
HS.532698	0.947026	0.770925	-0.730254	-0.987697
LOC648752	0.921181	0.798883	-0.729838	-0.990226
SLC25A41	0.0197189	1.4074	-0.729302	-0.697819
HIST1H1C	0.738936	0.975428	-0.728744	-0.98562
GALNT13	0.762895	0.954088	-0.728699	-0.988284
PCDHA5	1.1321	0.541878	-0.728351	-0.94563
LOC100134091	0.790168	0.928977	-0.727462	-0.991683
LOC100128283	0.474164	1.17873	-0.727142	-0.925755
DKK3	0.817595	0.903074	-0.726839	-0.993831
LOC100132549	1.14142	0.528474	-0.726298	-0.943595
C14ORF167	0.740601	0.973631	-0.726242	-0.98799
MIR205	1.3522	0.160429	-0.726221	-0.786405
LOC390617	0.170507	1.34768	-0.72547	-0.792712
IDO2	1.25275	0.354947	-0.725414	-0.882279
STATH	0.905053	0.815188	-0.724601	-0.995641
CABLES1	1.17104	0.485149	-0.723645	-0.932543
MTFR1	0.942184	0.77503	-0.722219	-0.994995
PHGDH	0.746026	0.968176	-0.721385	-0.992816
LOC100130800	1.39936	0.0428309	-0.721051	-0.72114
OMD	1.05561	0.641951	-0.72089	-0.976675
EPN3	1.38049	0.0926902	-0.720691	-0.752494
LOC649765	0.0881684	1.38227	-0.719984	-0.750454
HS.163264	1.16686	0.490738	-0.71976	-0.937843
TLE4	1.11459	0.564617	-0.719167	-0.960044
USP22	0.301975	1.28204	-0.71904	-0.864971
IGF2BP2	1.08969	0.597855	-0.71876	-0.968781
SOHLH2	0.876071	0.844201	-0.718438	-1.00183
LOC643263	0.322829	1.2705	-0.718395	-0.874937
PLEKHG5	0.771419	0.944912	-0.718241	-0.99809
LOC342531	1.41413	7.26062e-05	-0.718237	-0.695967
CD207	1.2612	0.339203	-0.717576	-0.882831
CYP4B1	1.40463	0.0280144	-0.717562	-0.71508
TMEM52	1.3102	0.24801	-0.716501	-0.841714
HS.156178	0.127482	1.36616	-0.716064	-0.777573
MGC42105	0.286167	1.29034	-0.716015	-0.860494
LOC647471	0.210974	1.32843	-0.715414	-0.823987
SLC23A1	1.39981	0.0415116	-0.713725	-0.727599
LOC282997	0.359138	1.24935	-0.713282	-0.895201
LOC652305	0.348191	1.25566	-0.712713	-0.891137
BDH1	1.33826	0.189882	-0.712191	-0.815953
COL4A3	0.0569389	1.39412	-0.711741	-0.739323
HS.549823	0.78252	0.933754	-0.711563	-1.00471
LOC644046	0.113155	1.372	-0.71105	-0.774101
DDX46	0.812466	0.905534	-0.710431	-1.00757
CCL3L1	0.937239	0.778415	-0.70964	-1.00601
SHISA3	1.37451	0.106945	-0.709593	-0.77186
HMGCL	0.435756	1.20203	-0.70924	-0.928552
LOC100127946	0.899219	0.818851	-0.709028	-1.00904
CNIH2	0.912314	0.805016	-0.708629	-1.0087
FAM131C	0.931551	0.784227	-0.707468	-1.00831
KIF18A	1.12357	0.550153	-0.705976	-0.967744
PRKCE	1.14239	0.523145	-0.701861	-0.963671
CLOCK	1.2163	0.411968	-0.701727	-0.926541
NR4A2	0.437354	1.20015	-0.701175	-0.93633
FUT7	0.273713	1.29587	-0.701092	-0.86849
LOC389958	0.577646	1.10265	-0.700893	-0.979405
LOC727894	0.948295	0.764442	-0.698844	-1.01389
HS.539888	1.01486	0.688042	-0.698642	-1.00426
PDE12	1.09582	0.586278	-0.698343	-0.983755
RGS17	1.37228	0.111377	-0.697993	-0.78566
AMDHD1	0.64881	1.04692	-0.697452	-0.998279
EVI2A	1.02357	0.677355	-0.697283	-1.00364
LOC644962	0.612033	1.07589	-0.696737	-0.991182
HS.543971	0.874091	0.842356	-0.694966	-1.02148
LOC645427	1.19206	0.448735	-0.694824	-0.945968
HS.131802	1.16742	0.485699	-0.694568	-0.958547
NRTN	0.936358	0.776719	-0.694327	-1.01875
HYDIN	0.98947	0.716528	-0.691258	-1.01474
LOC100134076	0.733236	0.974706	-0.689988	-1.01795
TSGA10	0.517277	1.14493	-0.689532	-0.972677
LOC440422	0.0790122	1.38506	-0.689464	-0.774605
LOC400446	1.37457	0.104936	-0.689391	-0.790116
LOC100129030	0.0788209	1.38511	-0.689016	-0.77492
LOC642978	1.26966	0.319759	-0.688399	-0.901017
LOC390712	1.24859	0.356339	-0.688117	-0.916811
HRG	1.24698	0.359007	-0.687803	-0.918189
LOC100127984	1.26254	0.332193	-0.687736	-0.907
HS.573486	0.700637	1.00241	-0.687075	-1.01597
C6ORF182	0.0298971	1.4035	-0.685107	-0.748287
LOC729629	1.04646	0.646798	-0.683825	-1.00943
HS.98959	1.2094	0.419667	-0.683568	-0.945499
WTIP	1.41344	0.0014828	-0.683336	-0.731591
PFDN4	1.08946	0.591799	-0.683252	-0.998007
LOC651345	1.31702	0.229755	-0.682739	-0.864032
SMAD9	1.29945	0.263938	-0.68256	-0.880832
KRT25	0.863969	0.850333	-0.682401	-1.0319
P2RY13	1.33669	0.189322	-0.68226	-0.843756
LOC644705	1.35743	0.143921	-0.681296	-0.820058
HS.564718	1.37231	0.109235	-0.680177	-0.801369
RHOT1	0.707801	0.99511	-0.679962	-1.02295
SCRN3	0.645502	1.04686	-0.679782	-1.01258
CNOT1	0.207122	1.32792	-0.679359	-0.855685
LOC100131808	1.22898	0.387304	-0.678847	-0.937433
GPR65	1.25104	0.350441	-0.678828	-0.922652
ATG12	1.3178	0.227513	-0.678776	-0.866541
CUL4A	0.46196	1.18121	-0.677816	-0.965352
HS.539599	0.311348	1.2732	-0.676871	-0.907675
NXT2	1.3756	0.100767	-0.676031	-0.80034
OR5AN1	0.378165	1.23413	-0.675467	-0.936831
UGT2B7	0.991453	0.711028	-0.674834	-1.02765
MIRLET7G	1.38046	0.0886386	-0.673948	-0.795151
PLCL4	0.820608	0.891386	-0.673552	-1.03844
HS.197435	0.286607	1.28632	-0.672024	-0.900902
PPP4R1L	0.346835	1.25236	-0.67197	-0.927228
LOC100130982	0.981161	0.722305	-0.671872	-1.03159
MIR657	1.38544	0.0758984	-0.671283	-0.790052
C1ORF25	0.719947	0.983063	-0.671034	-1.03198
PAMR1	1.35543	0.146584	-0.669516	-0.832502
LOC441005	0.977522	0.725983	-0.669498	-1.03401
PQLC2	1.2937	0.272403	-0.669435	-0.896664
C20ORF107	1.31367	0.233621	-0.667286	-0.880008
LOC642103	0.145934	1.35549	-0.666397	-0.835026
MGC39545	1.10578	0.566513	-0.665806	-1.00649
RGS3	1.38566	0.0744733	-0.665249	-0.794885
LOC649546	1.24931	0.350326	-0.663622	-0.936009
CYP26B1	0.449876	1.18714	-0.662935	-0.974079
LOC100129267	0.566832	1.10503	-0.662662	-1.0092
MXRA7	0.91719	0.791148	-0.662287	-1.04605
LOC644518	0.376696	1.23334	-0.662044	-0.947987
HDAC7A	0.95404	0.750837	-0.661719	-1.04316
KLC2	0.315777	1.26895	-0.661264	-0.923462
RNF103	0.405688	1.21527	-0.66082	-0.960135
HS.371668	1.14477	0.511568	-0.660712	-0.995624
SFRS2IP	1.37688	0.0953089	-0.660456	-0.811734
OVCA2	1.21435	0.406957	-0.659963	-0.961346
MIR720	0.962208	0.740894	-0.657964	-1.04514
HS.568853	1.3661	0.120297	-0.657714	-0.828682
MSR1	0.546843	1.11892	-0.65736	-1.0084
BRI3BP	1.32274	0.213512	-0.656936	-0.879318
HISPPD1	1.29001	0.276688	-0.656796	-0.909905
LOC653841	0.389634	1.2244	-0.654544	-0.959485
HS.543924	0.763589	0.94094	-0.653705	-1.05082
LOC100131686	0.775289	0.930165	-0.65344	-1.05202
LOC388820	1.2261	0.386511	-0.652962	-0.959649
ZNF747	0.992911	0.704426	-0.651904	-1.04543
HS.105791	1.11675	0.548041	-0.649711	-1.01508
FER1L4	1.17055	0.471645	-0.649386	-0.992807
PDPR	1.20642	0.416909	-0.648689	-0.974644
MAGEB1	1.06103	0.620837	-0.648024	-1.03385
HS.242717	0.207316	1.32475	-0.646736	-0.885325
REXO4	1.12525	0.535649	-0.646602	-1.0143
LOC649801	0.937903	0.765258	-0.64623	-1.05693
ESM1	1.36394	0.122729	-0.644594	-0.842078
FLJ45684	1.41196	0.00125101	-0.644189	-0.769021
HS.126415	0.613047	1.06608	-0.642184	-1.03694
CDCP1	0.392586	1.22043	-0.639897	-0.973119
KLHL33	0.958333	0.741085	-0.639496	-1.05992
LOC285804	0.820211	0.884682	-0.638832	-1.06606
CLDN11	0.584464	1.08748	-0.638363	-1.03358
HS.582816	0.602685	1.07329	-0.637511	-1.03846
LOC648405	1.4078	0.0116188	-0.636975	-0.782446
LOC646320	0.488009	1.15712	-0.635896	-1.00923
DUX4	0.296958	1.2761	-0.634651	-0.938406
C17ORF88	1.38686	0.065951	-0.634369	-0.818442
CNTNAP5	1.05461	0.625459	-0.633526	-1.04654
LOC652733	1.3407	0.171269	-0.633136	-0.878829
WDR52	1.16766	0.47172	-0.632248	-1.00713
HS.580740	1.13904	0.512831	-0.631945	-1.01992
CNR1	1.31694	0.219348	-0.63124	-0.905043
LOC100131199	1.13261	0.521625	-0.631071	-1.02316
LOC649346	1.0066	0.683198	-0.63009	-1.05971
HS.543144	0.396562	1.21641	-0.630067	-0.982905
LOC136157	1.29382	0.26338	-0.629919	-0.927284
LOC100131792	1.36768	0.110877	-0.629481	-0.849072
PLEKHA7	1.31684	0.219044	-0.62922	-0.906663
GOLGA6	1.20674	0.411495	-0.628693	-0.989542
FAM86B2	0.0632322	1.38746	-0.628645	-0.822048
BATF3	0.845979	0.857032	-0.628242	-1.07477
ANKRD53	1.38577	0.0673394	-0.628226	-0.824885
LOC645676.1	0.771933	0.92739	-0.625813	-1.07351
LOC644264	1.39695	0.0382169	-0.624829	-0.81034
RBP5	1.39393	0.045622	-0.623078	-0.816479
HS.128035	0.796571	0.903574	-0.622274	-1.07787
DSC2	0.299615	1.27282	-0.622061	-0.950372
MEOX1	0.800866	0.899441	-0.622012	-1.0783
SRCAP	0.476576	1.16223	-0.620345	-1.01846
LOC653110	1.19941	0.42061	-0.619901	-1.00012
KLHL8	1.17855	0.452285	-0.619645	-1.01119
KLRK1	1.09479	0.570027	-0.619464	-1.04535
TBX20	0.816	0.88433	-0.619358	-1.08097
FLJ32011	0.915305	0.783229	-0.618765	-1.07977
LOC649752	0.0129339	1.40594	-0.618392	-0.800479
C10ORF141	0.409165	1.20632	-0.617352	-0.998129
LOC100131591	0.712015	0.979079	-0.61692	-1.07417
RELL1	0.821946	0.877971	-0.616814	-1.0831
FAM23B	0.299148	1.27226	-0.616559	-0.954846
GNMT	0.63168	1.04574	-0.614507	-1.06291
MIR544	0.992023	0.696207	-0.61376	-1.07447
KIF2B	1.11779	0.537519	-0.613672	-1.04164
LOC100128559	1.16633	0.468755	-0.613581	-1.0215
LOC440311	0.367535	1.23166	-0.613577	-0.98562
LOC644209	0.263006	1.29153	-0.612209	-0.942327
TSLP	1.10647	0.552413	-0.611927	-1.04695
RGS7	0.867618	0.831253	-0.61155	-1.08732
AREGB	0.17781	1.33496	-0.611385	-0.90138
FLJ27255	1.30426	0.237924	-0.608099	-0.934085
HEMGN	1.32999	0.187084	-0.607916	-0.909157
MIR299	0.934504	0.759576	-0.607465	-1.08661
WWOX	0.706111	0.981953	-0.606971	-1.08109
HS.583098	0.51051	1.13594	-0.606885	-1.03957
SPATA9	1.01728	0.66405	-0.605372	-1.07596
FAM90A18	1.34512	0.154478	-0.604191	-0.895405
POU3F2	0.546459	1.10912	-0.603317	-1.05226
IL17C	1.02037	0.659742	-0.603187	-1.07692
MIR1295	0.0139672	1.40413	-0.60245	-0.815647
RBPMS	1.36512	0.108965	-0.599027	-0.875061
MRPL11	0.829827	0.865863	-0.598859	-1.09683
HS.543951	1.36047	0.119093	-0.597678	-0.881884
ZNF593	1.10187	0.554358	-0.596804	-1.05943
LOC100129121	0.219943	1.31185	-0.596373	-0.935421
MIMT1	0.954997	0.733709	-0.595568	-1.09314
CAST	0.941977	0.747971	-0.594716	-1.09523
NR1D1	1.35018	0.14084	-0.594529	-0.896495
NNT	1.27506	0.287843	-0.59433	-0.968574
SERPINA10	1.32427	0.19466	-0.593856	-0.925072
PRRG4	1.21615	0.38669	-0.592964	-1.00987
NOX4	1.38885	0.0506931	-0.592521	-0.847022
AMIGO1	0.342647	1.24302	-0.592428	-0.993239
LCK	1.15635	0.477269	-0.5924	-1.04122
LOC728297	0.0935617	1.37096	-0.592104	-0.872421
LOC646030.1	0.0179847	1.40152	-0.591633	-0.827875
LOC728683	0.381357	1.21914	-0.591122	-1.00938
LOC729327	0.618279	1.05119	-0.590619	-1.07885
CTU2	1.28662	0.265721	-0.590261	-0.962079
DNAH9	0.94546	0.742516	-0.588899	-1.09908
ZNF770	0.845699	0.847422	-0.588358	-1.10476
C6ORF48	1.40703	0.00197837	-0.587025	-0.821985
HS.436863	0.563991	1.09246	-0.586849	-1.0696
PCDH7	0.112012	1.36211	-0.58611	-0.888017
CLN8	1.36431	0.10697	-0.585868	-0.885417
LOC100132966	0.00381517	1.4062	-0.585583	-0.82443
LOC100129588	0.164001	1.33769	-0.583281	-0.918409
LOC100127915	1.19911	0.410242	-0.582364	-1.02698
LOC100134167	0.973203	0.709098	-0.581354	-1.10095
GNAI1	1.29308	0.250793	-0.580524	-0.963348
ZNF519	1.28446	0.264934	-0.575128	-0.974267
LOC732146	0.220298	1.30805	-0.573729	-0.954622
LOC100129167	0.983188	0.695302	-0.573508	-1.10498
LOC647135	1.13858	0.496404	-0.571909	-1.06308
HS.542934	1.20135	0.403156	-0.570958	-1.03355
CABP1	0.782569	0.90372	-0.570116	-1.11617
UFSP1	1.40451	0.00325099	-0.568919	-0.838846
OR2A20P	1.15562	0.470987	-0.568549	-1.05805
CNGA3	1.4003	0.0142204	-0.56849	-0.846032
LOC644516	0.0168686	1.39923	-0.56805	-0.848049
AACSL	1.13345	0.502019	-0.566866	-1.06861
GJA10	0.671444	1.00182	-0.56682	-1.10645
HS.544353	0.570899	1.08256	-0.566746	-1.08671
NAT8B	0.475359	1.15188	-0.565357	-1.06188
LOC651576	0.784941	0.900161	-0.565248	-1.11985
ZNF383	1.16157	0.460528	-0.562972	-1.05912
ZNF714	1.32987	0.172324	-0.559442	-0.942751
RHOQ	0.935274	0.745183	-0.559164	-1.12129
UBTD2	1.18721	0.420846	-0.558584	-1.04947
LOC652127	0.101128	1.36297	-0.558425	-0.905674
LOC100134272	1.33647	0.157895	-0.557001	-0.937367
LOC728611	1.27774	0.270738	-0.556097	-0.992385
LMO7	1.39759	0.0170594	-0.555916	-0.85873
LOC387826	0.233197	1.29784	-0.55435	-0.976688
PTCH2	1.23076	0.350665	-0.554285	-1.02714
HS.547503	0.975328	0.697751	-0.551688	-1.12139
PHOX2A	1.26195	0.296626	-0.550257	-1.00832
ABCA9	0.0797802	1.37105	-0.550202	-0.900629
TMEM16B	1.26852	0.284641	-0.548877	-1.00428
RUNDC3B	0.582303	1.06928	-0.548575	-1.10301
SLC6A11	0.950667	0.724501	-0.547551	-1.12762
MIR190	1.01761	0.646118	-0.546389	-1.11734
ERCC.00138	0.521511	1.11436	-0.545715	-1.09015
HS.521785	0.0302341	1.39095	-0.545593	-0.875594
ACSS2	1.34839	0.12761	-0.542707	-0.933292
LOC100130757.1	0.727251	0.946616	-0.541883	-1.13198
LOC645037	1.18829	0.413376	-0.541604	-1.06007
CACNB2	1.13991	0.483702	-0.539239	-1.08437
KCNA10	1.37471	0.0670746	-0.538831	-0.902956
LOC643132	1.11462	0.518534	-0.538062	-1.09509
ZNF540	0.971307	0.697469	-0.536317	-1.13246
HS.442427	1.36901	0.0770035	-0.530106	-0.915904
LOC100128653	0.742955	0.92874	-0.529107	-1.14259
MTMR10	1.07885	0.562918	-0.52804	-1.11373
LOC100130803	1.19429	0.399144	-0.527587	-1.06584
LOC389493	1.36252	0.0906803	-0.527304	-0.925892
LOC100128729	1.17642	0.426157	-0.527157	-1.07542
HS.561205	1.32273	0.174293	-0.525515	-0.971511
METTL10	0.50771	1.11929	-0.525508	-1.10149
KPRP	1.33674	0.145509	-0.524985	-0.957261
LOC644482	0.958413	0.708216	-0.524243	-1.14239
LOC727775	0.812134	0.862055	-0.524169	-1.15002
C17ORF41	1.31256	0.193872	-0.524155	-0.982276
HS.17661	1.35117	0.114469	-0.524003	-0.941632
LOC644267	0.173449	1.32249	-0.522106	-0.97383
OR13D1	1.36518	0.0822135	-0.521137	-0.926254
ANKRD20A2	0.294045	1.25714	-0.520611	-1.03058
TLE2	0.990108	0.670326	-0.520515	-1.13992
HS.578104	0.399973	1.19174	-0.519266	-1.07245
LOC650475	1.36919	0.0717341	-0.51794	-0.922987
LOC728179	1.25686	0.291779	-0.513545	-1.0351
LOC644917	1.23463	0.329356	-0.51351	-1.05048
LOC100132838	0.2088	1.30252	-0.512987	-0.998337
RPRML	0.287923	1.25862	-0.511482	-1.03506
LOC646731	1.09043	0.541404	-0.510629	-1.12121
LOC400099	0.891092	0.777255	-0.510029	-1.15832
TM2D2	1.1428	0.467235	-0.505364	-1.10467
C14ORF149	1.17975	0.412306	-0.50372	-1.08833
LOC651344	0.68019	0.976329	-0.502609	-1.15391
PODN	0.455809	1.14992	-0.502253	-1.10348
LOC728903	1.06347	0.573479	-0.501966	-1.13498
STOX1	1.21246	0.360258	-0.500488	-1.07223
HS.96672	1.18529	0.402605	-0.500454	-1.08744
ANO8	1.38663	0.0226822	-0.500114	-0.909196
HOXA1	0.77644	0.888482	-0.499476	-1.16545
HMGCLL1	0.0321732	1.38238	-0.498087	-0.916464
HS.575015	1.29556	0.215422	-0.497062	-1.01392
LOC729421	0.108079	1.34891	-0.496793	-0.960192
ZNF561	0.433997	1.16294	-0.495076	-1.10187
LOC651075	1.38764	0.0178669	-0.494887	-0.910619
ZCRB1	0.604445	1.03688	-0.494673	-1.14666
HSD3B1	1.04666	0.591604	-0.493143	-1.14512
ESP33	1.24208	0.308675	-0.492946	-1.05781
ATP1A3	1.37354	0.0507472	-0.492475	-0.931813
LOC647946	1.27787	0.245869	-0.491963	-1.03178
LOC728117	0.916915	0.742327	-0.489272	-1.16997
ECHDC1	0.905348	0.754013	-0.486846	-1.17251
ADAL	0.962033	0.690896	-0.48656	-1.16637
MIR195	0.248511	1.27503	-0.486136	-1.03741
MIR375	0.655103	0.992551	-0.485966	-1.16169
CLEC14A	0.260865	1.2678	-0.484836	-1.04383
NUDT19	0.960259	0.692161	-0.484471	-1.16795
EFCAB3	0.896963	0.761537	-0.482692	-1.17581
CDKN2D	1.26935	0.257041	-0.482357	-1.04403
LOC730411	0.225935	1.28631	-0.481442	-1.03081
C14ORF37	0.656502	0.989832	-0.481092	-1.16524
LYSMD4	1.03211	0.604728	-0.479709	-1.15713
LOC647262	1.23774	0.308691	-0.47572	-1.07071
RALGPS2	0.203073	1.29662	-0.473247	-1.02644
CSTF2T	1.10925	0.501068	-0.472039	-1.13828
HS.560292	1.08326	0.535274	-0.470009	-1.14853
C1QL1	0.421537	1.16413	-0.468828	-1.11683
HS.543497	0.129484	1.33279	-0.468658	-0.993614
OR5A2	0.0590954	1.36515	-0.468571	-0.955674
LOC729826	0.512166	1.09992	-0.468065	-1.14402
MYSM1	0.102847	1.34489	-0.466263	-0.981474
OR2M1P	0.0852494	1.35271	-0.464955	-0.973002
LOC729081	1.20397	0.358621	-0.464275	-1.09832
FLJ40194	1.36976	0.0461419	-0.463795	-0.95211
SF4	0.91321	0.736595	-0.462587	-1.18722
HS.537432	0.771555	0.880497	-0.462165	-1.18989
AJAP1	0.88633	0.765359	-0.462108	-1.18958
INPP4A	1.02557	0.605771	-0.461694	-1.16965
C15ORF59	1.35536	0.0763462	-0.458685	-0.973023
FBXW5	0.192538	1.29746	-0.45391	-1.03609
MKX	1.09619	0.51001	-0.450739	-1.15546
MFAP3L	1.36664	0.0463499	-0.449701	-0.963287
ACVR1B	0.491829	1.10909	-0.449341	-1.15157
OR8G1	0.128449	1.32847	-0.447971	-1.00895
RNF126P1	0.969167	0.667334	-0.446557	-1.18994
HS.308351	1.38035	0.0118189	-0.445674	-0.946498
HS.544261	1.35248	0.0751897	-0.443635	-0.984036
POM121	0.82507	0.82151	-0.443312	-1.20327
SNHG3.RCC1	1.19228	0.36661	-0.44106	-1.11783
ZNF320	1.28567	0.207541	-0.439065	-1.05414
C18ORF18	0.0519226	1.36178	-0.438929	-0.974777
AANAT	1.32335	0.134285	-0.438697	-1.01894
LOC647998	1.26483	0.2448	-0.437969	-1.07166
LOC100128003	0.479787	1.11375	-0.436427	-1.15711
LOC392008	1.04107	0.575849	-0.436078	-1.18085
KCNJ16	0.545374	1.06463	-0.435508	-1.1745
TRPC2	0.116157	1.33138	-0.435451	-1.01209
ART1	1.16722	0.401307	-0.433255	-1.13527
TBX5	1.04929	0.563972	-0.432727	-1.18054
HS.306876	1.28298	0.208617	-0.43114	-1.06045
OR2T10	0.807334	0.834365	-0.430682	-1.21102
SLC47A1	0.0212682	1.37261	-0.428592	-0.965291
TDGF1	1.32606	0.123324	-0.428031	-1.02135
LOC650621	1.32968	0.115163	-0.426707	-1.01814
LOC100129559	0.302439	1.228	-0.426513	-1.10392
VGLL1	0.187758	1.29222	-0.423967	-1.05601
HS.55047	1.32086	0.129073	-0.41876	-1.03117
ABAT	1.22177	0.308166	-0.417141	-1.11279
KIAA1922	0.435668	1.13841	-0.415999	-1.15808
OR2A42	0.191876	1.28779	-0.415757	-1.06391
S100PBP	0.648149	0.97404	-0.413979	-1.20821
VASH2	0.0765199	1.34459	-0.413536	-1.00757
LOC286310	1.1578	0.405986	-0.413147	-1.15064
ZNF167	1.25614	0.247232	-0.411897	-1.09148
SDCBP2	0.262178	1.24702	-0.410093	-1.0991
HS.540255	1.20371	0.333662	-0.409528	-1.12785
FGFBP3	0.405639	1.15565	-0.405745	-1.15555
MRGPRE	1.23893	0.273589	-0.405303	-1.10722
LOC642280	0.0543327	1.35174	-0.401948	-1.00413
BTNL8	0.728843	0.897372	-0.400056	-1.22616
HERC4	1.23089	0.283659	-0.398439	-1.11611
BEAN	0.805326	0.823114	-0.397072	-1.23137
ACE	1.08188	0.505123	-0.396576	-1.19043
LOC649999	1.15465	0.401632	-0.394415	-1.16186
HS.563518	0.114334	1.32098	-0.392162	-1.04315
HS.554298	1.32131	0.11364	-0.392136	-1.04281
TIFA	1.14829	0.409843	-0.392039	-1.16609
LOC651635	0.167852	1.29376	-0.391811	-1.06981
KIAA1772	1.29346	0.167658	-0.39039	-1.07073
RHOBTB1	0.056193	1.34713	-0.387494	-1.01583
HS.551847	0.399599	1.15369	-0.387438	-1.16585
C4ORF44	0.888156	0.733044	-0.386523	-1.23468
HS.222909	0.512545	1.07272	-0.386411	-1.19886
ENPP3	0.0340959	1.35625	-0.384619	-1.00573
SMO	0.675087	0.939592	-0.384356	-1.23032
SYT15	0.826566	0.795138	-0.380978	-1.24073
LOC644058	0.472867	1.09963	-0.379525	-1.19297
HS.569162	0.674698	0.938015	-0.379455	-1.23326
HIST2H3D	1.33621	0.0750152	-0.379161	-1.03206
FAM89A	1.25719	0.226953	-0.376962	-1.10718
LOC642370	1.35185	0.0354455	-0.370425	-1.01687
PDPK1	0.962986	0.641598	-0.37005	-1.23453
HS.544832	1.09059	0.480435	-0.369732	-1.20129
ADAMTS15	1.36286	0.00761886	-0.366286	-1.00419
FAM90A2P	0.265181	1.2317	-0.366169	-1.13071
LOC727773	0.488384	1.08262	-0.363971	-1.20704
C2ORF54	1.04949	0.531625	-0.36279	-1.21833
C3ORF36	0.797878	0.816114	-0.362662	-1.25133
LOC730417	1.14533	0.397759	-0.35956	-1.18353
HS.529542	0.985662	0.608878	-0.357691	-1.23685
HS.567192	0.333516	1.18427	-0.349965	-1.16782
MIR890	1.32361	0.0836834	-0.349531	-1.05777
PECI	1.27123	0.185699	-0.348886	-1.10805
LOC645931	0.119685	1.30419	-0.343792	-1.08008
SH2D5	0.886064	0.714995	-0.341195	-1.25986
HIST1H2BC	0.758118	0.845263	-0.34051	-1.26287
HS.545993	1.32093	0.0818658	-0.33772	-1.06508
CST4	0.60987	0.976778	-0.337671	-1.24898
CRHR1	0.346735	1.17029	-0.33454	-1.18249
HS.544321	0.995016	0.584249	-0.330525	-1.24874
LOC642864	1.00476	0.570499	-0.327055	-1.24821
CENTD2	0.534225	1.03352	-0.32696	-1.24078
LOC651655	0.802556	0.793147	-0.321571	-1.27413
DLEU7	1.23194	0.239008	-0.321128	-1.14982
LOC100134363	1.21939	0.260028	-0.320709	-1.15871
CEP170	0.136733	1.28668	-0.316291	-1.10712
PFKL	0.745585	0.846329	-0.315991	-1.27592
DNAJC1	1.20512	0.280728	-0.315717	-1.17013
PPIB	0.655105	0.928355	-0.314591	-1.26887
LIMK2	1.28496	0.137637	-0.312511	-1.11008
MOBKL2C	1.19074	0.301857	-0.312074	-1.18052
CYSLTR1	1.32414	0.057976	-0.311461	-1.07065
LOC652466	1.29061	0.125519	-0.310672	-1.10546
KLF15	1.04306	0.511646	-0.307416	-1.24729
LOC645648	1.30722	0.0890902	-0.305479	-1.09083
LOC653596	0.394072	1.12707	-0.303692	-1.21745
HS.121167	1.33829	0.0216935	-0.303345	-1.05664
LOC729764	1.2872	0.125271	-0.300115	-1.11236
MIR451	1.28084	0.135918	-0.297671	-1.11909
AQP6	0.450388	1.08344	-0.294165	-1.23967
LOC402342	0.901139	0.675482	-0.29394	-1.28268
LOC389888	0.275063	1.20034	-0.293225	-1.18218
LOC283314	1.15793	0.342031	-0.293203	-1.20675
UNQ9433	0.907736	0.665161	-0.288163	-1.28473
LOC642252	1.30266	0.0863579	-0.287738	-1.10128
LOC100128440	1.24254	0.198324	-0.285277	-1.15559
FAM71A	0.292463	1.18619	-0.284242	-1.19441
LOC645661	0.0871991	1.30086	-0.283674	-1.10439
ZNF778	0.595634	0.965313	-0.282921	-1.27802
GJB6	1.21357	0.24342	-0.277609	-1.17938
MAGEA2	0.104825	1.28974	-0.277059	-1.11751
KNCN	0.814235	0.759848	-0.276755	-1.29733
LOC646227	0.121466	1.28088	-0.276154	-1.1262
CGB5	0.802207	0.770382	-0.273238	-1.29935
ZNF292	0.924698	0.632693	-0.262992	-1.2944
LOC100131895	0.98566	0.559966	-0.262698	-1.28293
LOC731823	0.378288	1.11463	-0.246422	-1.2465
CASKIN2	1.20646	0.233702	-0.244258	-1.1959
LOC642312	0.316186	1.15511	-0.244032	-1.22727
LOC646372	1.15287	0.3192	-0.243333	-1.22874
HS.209253	0.032422	1.31248	-0.241206	-1.1037
NFATC2	0.625863	0.918295	-0.236908	-1.30725
LOC649935	0.580969	0.954671	-0.23304	-1.3026
AIFM1	1.10623	0.380082	-0.229727	-1.25659
TBPL2	0.130155	1.25916	-0.229649	-1.15967
LOC731641	1.16823	0.285216	-0.227907	-1.22554
FLJ21767	0.125496	1.26084	-0.227556	-1.15878
LOC641802	0.491614	1.0226	-0.22504	-1.28917
MIR203	1.19806	0.23238	-0.221463	-1.20897
DLEU2	0.856465	0.683827	-0.216703	-1.32359
STEAP3	1.0963	0.385195	-0.215224	-1.26627
LOC100132068	1.18766	0.240116	-0.207654	-1.22012
MMP13	0.184361	1.22007	-0.206628	-1.19781
LOC440459	0.11964	1.25558	-0.206161	-1.16906
SMAD1	1.10049	0.370773	-0.202173	-1.26909
HS.318976	0.0904624	1.2683	-0.199739	-1.15902
LOC339524	0.957534	0.556042	-0.196213	-1.31736
RTN2	0.732307	0.797911	-0.192275	-1.33794
LOC646033	1.21916	0.170787	-0.185808	-1.20414
MSH2	1.23745	0.137818	-0.185609	-1.18966
LOC100129426	0.399705	1.06989	-0.179957	-1.28964
MEIS2	0.987965	0.506693	-0.17716	-1.3175
SBK2	0.537368	0.961922	-0.174318	-1.32497
LOC654053	1.05667	0.411942	-0.17068	-1.29793
LOC645743	1.03582	0.440189	-0.170548	-1.30546
LOC150763	0.964232	0.532171	-0.170518	-1.32589
TOX	0.682447	0.833543	-0.170476	-1.34551
ALMS1P	0.084225	1.25678	-0.163413	-1.17759
SUSD5	1.21888	0.152724	-0.161216	-1.21038
LRIT1	1.26205	0.071559	-0.16041	-1.1732
OTOR	0.174948	1.20385	-0.155738	-1.22306
C20ORF132	0.446002	1.02278	-0.15286	-1.31592
LOC652906	0.980203	0.500445	-0.151852	-1.3288
RNU1G2	1.08326	0.360133	-0.149354	-1.29404
ITGB1	1.12293	0.300983	-0.148628	-1.27528
FLG	0.101317	1.23869	-0.142009	-1.198
CDKL2	0.35867	1.07826	-0.136955	-1.29998
HS.408168	0.0387231	1.26787	-0.134923	-1.17167
HS.563240	0.0611065	1.25523	-0.131731	-1.18461
RPLP0	1.19635	0.167783	-0.129725	-1.23441
HS.563373	0.91519	0.565107	-0.128822	-1.35148
GFER	0.483845	0.980036	-0.126158	-1.33772
SCGB1D2	1.11463	0.295825	-0.124117	-1.28634
HERPUD2	0.0582488	1.25247	-0.122007	-1.18871
ARHGAP23	0.0561659	1.25237	-0.119347	-1.18919
KRT2	0.0578454	1.25001	-0.115918	-1.19193
LOC644010	0.474004	0.979266	-0.110046	-1.34322
FAM59B	0.163486	1.18748	-0.105119	-1.24584
LOC643901	0.607691	0.863414	-0.101852	-1.36925
HS.530149	0.701971	0.771077	-0.0931968	-1.37985
LOC147670	0.451135	0.984438	-0.0865487	-1.34902
PPIL4	0.207383	1.15151	-0.08459	-1.27431
DPH1	1.25566	0.0120481	-0.0772359	-1.19047
LOC654116	0.33247	1.0646	-0.0739618	-1.32311
DKFZP434I1020	1.1506	0.195253	-0.0678026	-1.27805
ZNF587	0.644877	0.802358	-0.0553694	-1.39187
DKK1	0.661914	0.786175	-0.0549714	-1.39312
HS.538525	1.20827	0.0760586	-0.0465249	-1.2378
LOC645411	0.10537	1.19177	-0.045547	-1.2516
LOC100133070	1.03455	0.350118	-0.0410072	-1.34366
RNY4	0.95452	0.456859	-0.0407921	-1.37059
LOC647044	0.113327	1.18413	-0.0391059	-1.25835
C3ORF24	0.92928	0.484068	-0.0346097	-1.37874
GPKOW	1.05873	0.310382	-0.0343494	-1.33476
BAT1	0.904431	0.503737	-0.0196932	-1.38848
LOC100130255	0.879813	0.532741	-0.019087	-1.39347
HS.554324	0.938467	0.460077	-0.0174926	-1.38105
HS.487766	0.836614	0.574795	-0.00797643	-1.40343
LOC651186	0.235669	1.09057	-0.00143051	-1.32481
LOC654164	1.07884	0.252607	-0.00016416	-1.33128
LOC727918	-0.49605	-0.902287	0.00557582	1.39276
PRRT1	-0.929276	-0.463061	0.00598062	1.38636
BCOR	-1.10906	-0.210743	0.00619767	1.3136
LOC100130452	-0.56322	-0.846998	0.00832338	1.40189
HS.564657	-0.56743	-0.843522	0.00866094	1.40229
HS.560817	-0.45079	-0.940973	0.00927419	1.38249
DPY19L2P2	-0.85611	-0.554541	0.0108502	1.3998
MYF5	-0.358476	-1.01191	0.011188	1.3592
SELP	-0.757088	-0.663887	0.0117433	1.40923
LOC100129322	-0.426145	-0.963481	0.014896	1.37473
CUL9	-0.602492	-0.816741	0.0157776	1.40346
MAPT	-0.650898	-0.773434	0.017986	1.40635
LOC730535	-0.759652	-0.666155	0.0191087	1.4067
SCG3	-0.382977	-0.998624	0.0193592	1.36224
FAM18B2	-0.529171	-0.883716	0.020551	1.39234
LOC440349	-0.79799	-0.627602	0.022444	1.40315
PLD5	-0.603322	-0.821054	0.0239113	1.40046
CLCN6	-1.0977	-0.245086	0.0258476	1.31694
C1ORF185	-0.509495	-0.903683	0.026429	1.38675
PLGLB1	-0.615032	-0.814173	0.0299337	1.39927
ST8SIA4	-1.21863	-0.0413575	0.0302314	1.22976
BEND6	-0.839239	-0.588026	0.031226	1.39604
MGC34821	-0.40179	-0.992256	0.0328282	1.36122
FLJ36644	-0.823947	-0.606748	0.0336134	1.39708
ASPN	-0.557252	-0.86855	0.0351723	1.39063
TCEB3CL2	-0.193244	-1.13554	0.0357489	1.29303
HS.545243	-0.054062	-1.21555	0.0374993	1.23211
GCC2	-0.773479	-0.664063	0.0377839	1.39976
RPTOR	-1.07867	-0.287741	0.0428477	1.32357
KLHL34	-0.804855	-0.634538	0.0438109	1.39558
FLJ13224	-0.866165	-0.566052	0.0439039	1.38831
MIR1277	-0.329509	-1.05178	0.045974	1.33532
CEP68	-1.09855	-0.261423	0.0475015	1.31247
HS.558911	-0.69409	-0.751491	0.0487561	1.39683
HS.580229	-1.23674	-0.0234913	0.048802	1.21143
KCMF1	-0.657961	-0.787506	0.0510797	1.39439
COL20A1	-1.10807	-0.249722	0.0512024	1.30659
LOC100133654	-0.959645	-0.4584	0.0519361	1.36611
CTAGE6	-0.217066	-1.12928	0.0521746	1.29417
LOC728178	-1.07227	-0.306352	0.0544593	1.32417
OR4D2	-1.10145	-0.26506	0.0575994	1.30891
TBX3	-0.410418	-1.0011	0.0603342	1.35119
RCBTB2	-0.560216	-0.882357	0.0628426	1.37973
LOC644852	-0.849053	-0.598749	0.0633913	1.38441
HS.209244	-0.834664	-0.615322	0.0641286	1.38586
FLJ44653	-0.889092	-0.553654	0.064782	1.37796
NUDT4P1	-0.502885	-0.93194	0.0657873	1.36904
LOC729683	-0.848382	-0.603292	0.0691	1.38257
SLCO2B1	-0.276209	-1.10149	0.071846	1.30586
LOC653486	-0.232878	-1.13146	0.0760046	1.28833
RIOK3	-0.510134	-0.932053	0.0764656	1.36572
LOC651609	-0.718595	-0.744969	0.0769407	1.38662
LBP	-0.0362568	-1.24359	0.0772705	1.20258
ST6GAL1	-0.643469	-0.816878	0.0773524	1.38299
TRIM50	-0.756022	-0.708732	0.0791634	1.38559
PPP4R4	-0.608569	-0.850133	0.0801169	1.37859
LRRC6	-0.890928	-0.561848	0.0801304	1.37264
LOC728132	-0.389057	-1.02808	0.0810497	1.33608
ALS2CL	-0.0557068	-1.23724	0.08509	1.20785
LOC643595	-1.03578	-0.381928	0.0858122	1.33189
LOC653137	-0.454064	-0.982808	0.0877164	1.34916
TAS2R10	-0.947037	-0.499661	0.0881355	1.35856
LOC652134	-0.28863	-1.10181	0.0885723	1.30187
LOC647279	-0.836922	-0.628832	0.0887044	1.37705
MS4A2	-0.849956	-0.614779	0.0893662	1.37537
PHF8	-1.13371	-0.239888	0.0893965	1.2842
X5.Sep	-1.02689	-0.396761	0.0894614	1.33419
LOC402562	-0.632094	-0.834919	0.0903483	1.37666
LOC100133191	-0.301406	-1.09787	0.097619	1.30166
LOC651905	-0.772769	-0.703142	0.0979305	1.37798
HS.552934	-0.224119	-1.14829	0.0990639	1.27334
LOC389124	-0.862617	-0.608164	0.101187	1.36959
MMP20	-0.985592	-0.461182	0.103168	1.34361
LOC100130357	-0.416117	-1.02006	0.103674	1.33251
LOC642335	-0.736097	-0.744005	0.103943	1.37616
ZNF3	-0.827029	-0.651766	0.107809	1.37099
LMCD1	-1.22893	-0.0933349	0.110299	1.21196
PROL1	-0.0739239	-1.24019	0.112532	1.20158
C4ORF42	-0.889679	-0.584714	0.112832	1.36156
MAGEA11	-0.643614	-0.837499	0.113058	1.36805
LOC100133222	-1.27701	-0.00091544	0.113266	1.16466
PAGE3	-0.502853	-0.958671	0.114296	1.34723
IRAK1BP1	-0.948894	-0.515789	0.115529	1.34915
LOC100130055	-0.564173	-0.909088	0.116141	1.35712
LOC649143	-0.494615	-0.967043	0.117656	1.344
LYSMD3	-0.920088	-0.553113	0.11921	1.35399
DEFB110	-0.631306	-0.853314	0.12132	1.3633
TECTA	-0.550419	-0.923969	0.122211	1.35218
SAG	-0.53433	-0.937861	0.123219	1.34897
HS.146724	-1.01777	-0.433231	0.123939	1.32706
RASGEF1A	-1.12953	-0.272928	0.124076	1.27839
AZU1	-0.321311	-1.09771	0.124284	1.29474
LOC100132622	-0.805659	-0.685074	0.124703	1.36603
EDEM3	-1.10948	-0.308856	0.131327	1.28701
MGAT5B	-0.845225	-0.647415	0.132945	1.3597
RASSF5	-0.962269	-0.511451	0.134146	1.33957
C1ORF188	-0.842008	-0.651898	0.13451	1.3594
ST7OT4	-0.114783	-1.22929	0.137068	1.20701
AGPAT1	-1.20062	-0.166677	0.137759	1.22954
GPR119	-0.876794	-0.615361	0.138088	1.35407
IDUA	-1.05354	-0.394399	0.138209	1.30973
ANKMY1	-0.290634	-1.12537	0.139441	1.27657
LOC729675	-1.11203	-0.311779	0.14069	1.28312
LOC90120	-0.880538	-0.614456	0.143514	1.35148
LOC643977	-0.83164	-0.669199	0.144496	1.35634
FLJ22184	-1.24635	-0.0927312	0.149224	1.18985
PCDP1	-0.480634	-0.995107	0.150569	1.32517
HS.380737	-1.05311	-0.404541	0.152228	1.30542
LOC645232	-1.09305	-0.349044	0.153773	1.28832
NPHP4	-0.801734	-0.708109	0.156594	1.35325
LOC100133315	-0.231189	-1.17109	0.157124	1.24516
CSF2RB	-0.933578	-0.56116	0.15728	1.33746
LOC729973	-0.855853	-0.650422	0.157304	1.34897
NVL	-0.682798	-0.827502	0.159951	1.35035
CNGA4	-0.48894	-0.993596	0.160429	1.32211
ID1	-0.974192	-0.514402	0.161895	1.3267
SNORD51	-0.781011	-0.733246	0.16304	1.35122
LOC100132578	-0.636956	-0.872168	0.165121	1.344
NISCH	-0.801252	-0.716284	0.169924	1.34761
SYNPO2	-0.604692	-0.903963	0.171584	1.33707
C9ORF24	-1.24089	-0.124761	0.176811	1.18884
LOC646855	-1.04603	-0.430491	0.176817	1.2997
LOC727913	-0.535727	-0.965254	0.178298	1.32268
LOC389036	-0.62832	-0.88751	0.179699	1.33613
LOC729356	-1.02374	-0.462418	0.180137	1.30602
LOC648605	-0.685031	-0.836443	0.18037	1.3411
FER1L6	-0.660501	-0.859792	0.181852	1.33844
SLC13A3	-0.784888	-0.740101	0.182233	1.34276
VCX2	-0.224163	-1.18702	0.18357	1.22761
SNORD124	-0.895958	-0.621265	0.184023	1.3332
BHMT	-0.332113	-1.11905	0.184979	1.26618
LOC100130135	-0.397783	-1.07375	0.185252	1.28628
LOC100132691	-0.900407	-0.617062	0.185521	1.33195
LOC100130503	-0.975937	-0.527919	0.187102	1.31675
LOC100127951	-0.645919	-0.876788	0.189201	1.3335
TNNC1	-0.814305	-0.71482	0.191489	1.33764
CNTNAP1	-1.09638	-0.369779	0.191608	1.27456
HTA	-0.244927	-1.17813	0.192168	1.23089
AGL	-0.490959	-1.01018	0.197496	1.30364
LOC649452	-0.561945	-0.954256	0.199449	1.31675
DEFA5	-0.459829	-1.03729	0.204541	1.29258
MAP3K9	-1.13775	-0.317159	0.204686	1.25022
HS.574104	-0.798778	-0.738702	0.205556	1.33192
HS.559654	-0.167265	-1.22962	0.206303	1.19058
MUC4	-0.665171	-0.868833	0.207496	1.32651
EEPD1	-1.03059	-0.47161	0.20926	1.29294
LOC647083	-0.597143	-0.93022	0.210647	1.31672
C7ORF61	-0.603274	-0.926103	0.212919	1.31646
CAMK1D	-0.353876	-1.11696	0.213172	1.25767
MIR2116	-0.424743	-1.06869	0.216467	1.27697
LOC728636	-1.01625	-0.496808	0.220002	1.29306
LOC100130894	-0.74356	-0.802164	0.221037	1.32469
SYTL1	-1.29298	-0.0581296	0.221631	1.12947
DAB1	-1.04699	-0.457729	0.222163	1.28255
SENP1	-0.941277	-0.590892	0.222452	1.30972
LOC100133591	-0.802291	-0.744388	0.222835	1.32384
LOC648822	-0.754229	-0.792695	0.222877	1.32405
LOC649125	-1.15359	-0.305034	0.223161	1.23547
TRIM49	-0.755415	-0.792337	0.224429	1.32332
PAX8	-0.943751	-0.589836	0.225739	1.30785
FLJ43806	-1.06291	-0.440081	0.228504	1.27449
LOC642447	-0.646385	-0.896364	0.228841	1.31391
LOC651565	-0.278553	-1.17328	0.229972	1.22186
HS.527876	-0.748005	-0.802785	0.230624	1.32017
LOC644254	-0.658988	-0.886376	0.231389	1.31398
LOC642648	-0.534589	-0.992023	0.231878	1.29473
LOC729458	-0.954091	-0.582566	0.234629	1.30203
HTT	-0.720908	-0.83095	0.234781	1.31708
LOC100128771	-0.586144	-0.951377	0.235219	1.3023
PACRG	-0.217452	-1.21326	0.23722	1.1935
LOC645681	-0.210784	-1.21717	0.237248	1.19071
LOC730974	-0.764374	-0.79071	0.238392	1.31669
MRAS	-0.965048	-0.571629	0.238606	1.29807
PTCHD3	-1.31201	-0.0321768	0.239564	1.10463
TMTC1	-0.639025	-0.908712	0.240882	1.30685
CTRB1	-0.660334	-0.890336	0.241963	1.30871
NTSR1	-1.15577	-0.315704	0.244869	1.22661
THSD1	-0.457454	-1.05839	0.247212	1.26863
ATXN3	-1.05274	-0.466041	0.248896	1.26988
PARP11	-1.06822	-0.449358	0.256074	1.26151
LOC653073.1	-1.25804	-0.152888	0.25902	1.1519
PTPN13	-0.892828	-0.666905	0.259426	1.30031
LOC100129636	-1.2904	-0.0918296	0.260322	1.12191
LOC652175	-0.674501	-0.887598	0.262811	1.29929
SCML1	-1.11512	-0.388357	0.26416	1.23932
EGF	-0.654038	-0.907634	0.26653	1.29514
SCGBL	-1.24735	-0.178583	0.268218	1.15771
LOC100129619	-0.993115	-0.554076	0.268709	1.27848
TMEM91	-1.10981	-0.399661	0.270306	1.23916
ASPHD1	-0.476797	-1.05502	0.272784	1.25904
FOXP4	-1.17008	-0.313286	0.276615	1.20675
HS.583274	-0.256885	-1.20516	0.276706	1.18534
HS.574347	-0.893588	-0.676243	0.278947	1.29088
LOC652747	-0.643617	-0.922794	0.279527	1.28688
C20ORF194	-0.689569	-0.882001	0.279993	1.29158
HS.577755	-0.852332	-0.722905	0.282518	1.29272
TTLL13	-1.23763	-0.205756	0.283374	1.16001
MIR1276	-0.653184	-0.916172	0.28341	1.28595
BRD4	-0.800403	-0.777924	0.284866	1.29346
LOC387924	-0.94282	-0.623391	0.285127	1.28108
HS.538951	-0.900958	-0.671231	0.285177	1.28701
MMP9	-0.658606	-0.913473	0.288	1.28408
LOC100128009	-0.745466	-0.834861	0.290878	1.28945
LOC440577	-0.94212	-0.628328	0.293055	1.27739
PLN	-0.495429	-1.05128	0.297327	1.24938
LOC100132944	-0.281437	-1.19931	0.300979	1.17977
TAF3	-1.04111	-0.511197	0.301846	1.25046
C6ORF81	-0.460017	-1.07968	0.302228	1.23747
TPTE2	-0.8978	-0.683354	0.302233	1.27892
HS.482960	-0.485463	-1.06117	0.303095	1.24354
SPAG16	-0.997634	-0.567892	0.304857	1.26067
NSL1	-1.03597	-0.519581	0.305048	1.2505
C20ORF12	-0.862841	-0.723543	0.306529	1.27986
CCDC46	-0.877999	-0.707694	0.307525	1.27817
MRGPRG	-1.02123	-0.540477	0.308895	1.25282
LOC651686	-0.975215	-0.598185	0.310604	1.2628
KIAA1107	-0.517791	-1.0402	0.311985	1.24601
GPM6A	-0.766427	-0.824481	0.312065	1.27884
BPIL2	-1.0409	-0.516951	0.312107	1.24574
MBTD1	-0.254534	-1.21994	0.31301	1.16146
LOC652806	-0.470752	-1.07649	0.313952	1.23329
GRB14	-0.736212	-0.85445	0.314286	1.27637
C5ORF4	-0.6607	-0.924619	0.317298	1.26802
HS.542805	-0.399441	-1.12888	0.317969	1.21036
ARHGAP27	-1.28176	-0.147788	0.318881	1.11066
HS.38894	-0.0681854	-1.3217	0.319066	1.07082
GRIN2A	-0.18666	-1.26094	0.319205	1.1284
KIAA1609	-0.801482	-0.793451	0.319891	1.27504
LOC100128460	-1.19561	-0.299996	0.322309	1.1733
CD34	-0.883225	-0.709249	0.322478	1.27
LOC100131271	-0.942197	-0.644427	0.325182	1.26144
SLC45A1	-0.248778	-1.22797	0.326193	1.15056
C15ORF49	-1.1052	-0.438635	0.327838	1.216
LOC647645	-1.13342	-0.398483	0.32824	1.20367
LOC441251	-0.439058	-1.1066	0.332307	1.21335
HS.374420	-0.85703	-0.742009	0.332369	1.26667
HS.542687	-0.978252	-0.606277	0.33396	1.25057
LOC100132051	-0.190287	-1.26391	0.334038	1.12016
LOC653941	-0.400762	-1.13425	0.334658	1.20036
XK	-1.19976	-0.300702	0.335226	1.16524
HS.538176	-0.898974	-0.698258	0.335634	1.2616
HS.539677	-0.996141	-0.585566	0.335926	1.24578
PKLR	-0.5168	-1.0512	0.337589	1.23042
SPAST	-0.839457	-0.762855	0.337657	1.26465
AMAC1L3	-0.546258	-1.02899	0.339243	1.236
TTTY6B	-0.695794	-0.903167	0.34023	1.25873
CAPN5	-1.04452	-0.527485	0.341507	1.2305
HS.538101	-1.29298	-0.140531	0.341937	1.09157
HS.467586	-0.825498	-0.779324	0.342259	1.26256
HS.582211	-0.544542	-1.0316	0.342449	1.23369
HS.541858	-0.278701	-1.21589	0.342922	1.15167
HS.575906	-0.889128	-0.713112	0.344316	1.25792
LOC100131880	-1.19807	-0.309866	0.346737	1.1612
ABCG2	-0.479353	-1.0837	0.348948	1.2141
IL16	-0.674385	-0.926398	0.349981	1.2508
HES2	-1.10771	-0.449376	0.354991	1.20209
MIR30E	-0.548879	-1.03374	0.356704	1.22592
LOC100130513	-0.790543	-0.821885	0.359233	1.25319
LOC100134822	-0.383528	-1.15482	0.359264	1.17908
GAA	-1.20343	-0.308121	0.359272	1.15228
LOC648740	-0.163133	-1.28667	0.359607	1.0902
ACCS	-1.00005	-0.593733	0.362548	1.23124
KCNQ1DN	-0.890659	-0.720137	0.36336	1.24744
LOC729193	-0.791978	-0.822744	0.364531	1.25019
FBXO22	-0.818532	-0.796328	0.364722	1.25014
CTAGE5	-0.187787	-1.27507	0.364725	1.09814
ARVP6125	-0.753052	-0.861792	0.367898	1.24695
LOC442434	-0.338116	-1.18782	0.368935	1.157
KLF7	-0.905353	-0.706639	0.369109	1.24288
GYG2	-0.841135	-0.775364	0.369635	1.24686
LOC645799.1	-0.93152	-0.679565	0.37388	1.2372
PLXNB1	-0.866392	-0.751008	0.374327	1.24307
LOC100131326	-0.367173	-1.17085	0.374345	1.16368
CAPN11	-1.10597	-0.461589	0.374414	1.19314
AKAP13	-0.723699	-0.892186	0.375092	1.24079
C4ORF12	-0.690174	-0.922715	0.37543	1.23746
CNKSR1	-0.863392	-0.755247	0.376792	1.24185
LOC441864	-1.34379	-0.0576389	0.377506	1.02392
RHBDL1	-1.20101	-0.322461	0.378909	1.14456
NGEF	-0.962345	-0.647071	0.380397	1.22902
HFE	-0.702575	-0.913652	0.3806	1.23563
HILS1	-0.879907	-0.739355	0.380613	1.23865
X2.Sep	-0.97	-0.638372	0.381013	1.22736
TBC1D3B	-0.83558	-0.787165	0.383863	1.23888
LOC442329	-0.756714	-0.865085	0.384344	1.23745
LOC649044	-0.533554	-1.05817	0.390407	1.20132
CLDN16	-0.481627	-1.09709	0.390441	1.18827
GTF2H2B	-0.980147	-0.630781	0.390806	1.22012
DHX57	-1.09175	-0.489304	0.39129	1.18977
TNFRSF6B	-0.721164	-0.901562	0.392741	1.22998
CAPN9	-1.19308	-0.342492	0.393437	1.14213
HS.541852	-0.897173	-0.727391	0.396121	1.22844
HS.534061	-1.16145	-0.392384	0.396211	1.15762
HS.193784	-1.12628	-0.444344	0.397613	1.17301
LOC644525	-1.18356	-0.361444	0.40167	1.14333
MEGF9	-1.20359	-0.330022	0.401798	1.13182
MEIG1	-1.22637	-0.293076	0.40213	1.11732
LOC388553	-0.212924	-1.2727	0.402688	1.08293
METTL8	-0.777055	-0.853117	0.402991	1.22718
LOC400120	-0.153357	-1.30473	0.404127	1.05396
LOC729858	-1.12639	-0.447372	0.404284	1.16947
BTN3A1	-1.01156	-0.599743	0.406337	1.20497
DKFZP779L1853	-0.875625	-0.754831	0.406378	1.22408
IGFL1	-0.956034	-0.666227	0.407229	1.21503
CRIP3	-0.362735	-1.1848	0.408211	1.13932
HOXD10	-0.989193	-0.628035	0.409016	1.20821
LAMA5	-0.944853	-0.680572	0.410796	1.21463
MIR493	-0.940346	-0.686262	0.412137	1.21447
PNMA3	-0.809694	-0.825383	0.413559	1.22152
ADCK4	-1.27442	-0.216183	0.415017	1.07558
C2ORF67	-0.873242	-0.760916	0.415071	1.21909
SUMO1P3	-0.944498	-0.68349	0.416759	1.21123
CAPN10	-0.771364	-0.863971	0.416799	1.21854
STK16	-0.781415	-0.854473	0.417194	1.21869
LOC729647	-1.09749	-0.495025	0.420477	1.17204
LOC652679	-0.74357	-0.891576	0.420495	1.21465
LOC650757	-1.32911	-0.113287	0.42088	1.02152
TGM5	-1.11283	-0.474206	0.421097	1.16594
PKNOX1	-0.515721	-1.08257	0.421783	1.17651
LOC649661	-0.622862	-0.998103	0.421851	1.19911
NAV1	-0.975412	-0.650212	0.422639	1.20298
MYO1G	-1.15619	-0.413627	0.424374	1.14544
CST2	-0.764973	-0.873926	0.426975	1.21192
TTTY14	-0.886227	-0.752248	0.427814	1.21066
LOC100128139	-0.79658	-0.844495	0.429563	1.21151
CLYBL	-0.89873	-0.73971	0.430072	1.20837
LOC730254	-0.36414	-1.19075	0.430533	1.12435
EHF	-0.641631	-0.985901	0.431747	1.19579
LOC644667	-0.915877	-0.722093	0.4328	1.20517
LOC644023	-0.180096	-1.29929	0.435469	1.04392
ERCC.00116	-0.60251	-1.02096	0.439729	1.18375
C9ORF117	-0.817231	-0.828566	0.441266	1.20453
SEMA5A	-1.18917	-0.372303	0.442972	1.1185
AHSP	-0.765747	-0.879979	0.445331	1.2004
RFX3	-0.482484	-1.11487	0.446196	1.15116
LOC441495	-0.441119	-1.1443	0.446876	1.13855
HS.546375	-0.751336	-0.894356	0.4477	1.19799
AFG3L1	-0.800823	-0.847402	0.448434	1.19979
ZNF605	-0.707394	-0.93493	0.449085	1.19324
GANC	-0.641378	-0.992103	0.449157	1.18432
MOCS1	-1.14752	-0.437947	0.450274	1.13519
LOC100130541	-1.09103	-0.517757	0.452627	1.15616
LOC730284	-1.22677	-0.317316	0.45404	1.09004
HS.559454	-1.02707	-0.601253	0.455071	1.17325
HTN1	-1.00474	-0.628608	0.455135	1.17822
VPS33A	-0.994827	-0.640583	0.455289	1.18012
BBS2	-0.642755	-0.993184	0.455823	1.18012
HS.285193	-1.06932	-0.548004	0.456258	1.16107
SFXN3	-0.637839	-0.99805	0.45809	1.1778
LOC642666	-0.799148	-0.852715	0.458565	1.1933
TTTY19	-0.282672	-1.249	0.459994	1.07168
C16ORF7	-1.02214	-0.609794	0.461161	1.17077
FLJ30092	-1.17957	-0.395115	0.461226	1.11345
ZNF286C	-0.248748	-1.26891	0.461898	1.05576
LOC729176	-0.605428	-1.02628	0.463025	1.16868
EIF4EBP3	-0.795689	-0.857837	0.463498	1.19003
LOC730249	-1.0957	-0.516948	0.46583	1.14682
PIK3R1	-1.06149	-0.562545	0.467027	1.15701
ZNF174	-0.015987	-1.3833	0.468104	0.931184
HS.541541	-0.270954	-1.25804	0.468694	1.0603
LOC100128901	-0.610764	-1.02412	0.469798	1.16509
LOC652742	-0.718459	-0.933458	0.47378	1.17814
LOC730032	-0.602202	-1.03244	0.474261	1.16038
HS.552087	-1.24669	-0.293229	0.474931	1.06499
HS.540335	-1.27609	-0.24173	0.474936	1.04288
LOC100133079	-0.916693	-0.737636	0.47562	1.17871
PRO1768	-0.404814	-1.17727	0.475888	1.1062
C17ORF101	-0.921144	-0.732902	0.476015	1.17803
MTF1	-0.86557	-0.792651	0.477228	1.18099
CDON	-0.78288	-0.875441	0.478672	1.17965
TRIM9	-0.886437	-0.771442	0.479064	1.17881
HS.174794	-1.16646	-0.422385	0.479195	1.10965
LOC441662	-1.05579	-0.575086	0.480254	1.15062
MIR23B	-1.37366	-0.0459911	0.482645	0.937009
LOC100130172	-1.35629	-0.0856803	0.482759	0.95921
SLC4A3	-0.649927	-0.996484	0.484618	1.16179
THRA	-1.1838	-0.3986	0.484831	1.09757
CDNF	-0.485091	-1.12501	0.486593	1.12351
LOC339879	-0.922984	-0.734829	0.486887	1.17093
LOC642677	-0.853667	-0.808316	0.486909	1.17507
OSBPL7	-1.03563	-0.603413	0.487744	1.15129
C7ORF34	-0.603363	-1.0357	0.487857	1.15121
DGKA	-1.36872	-0.0600176	0.488124	0.94061
C6ORF62	-0.738534	-0.920291	0.488984	1.16984
DENND2C	-0.661019	-0.988861	0.49016	1.15972
LOC644045	-0.655553	-0.993932	0.491615	1.15787
SLC7A3	-0.898095	-0.763492	0.491626	1.16996
ZBTB20	-0.987615	-0.663771	0.493666	1.15772
CELSR3	-1.25467	-0.288184	0.495257	1.0476
LOC729417	-0.973561	-0.681242	0.496568	1.15824
REV3L	-1.16843	-0.426593	0.496881	1.09814
SPATA12	-0.31766	-1.23842	0.499899	1.05618
RCSD1	-0.0785913	-1.36293	0.500253	0.94127
LOC285908	-0.916568	-0.746568	0.500262	1.16287
SIRT5	-0.750421	-0.91309	0.500469	1.16304
LOC732371	-1.2554	-0.290323	0.503534	1.04218
LOC791120	-0.956917	-0.703064	0.504227	1.15575
MINK1	-0.103438	-1.35314	0.507487	0.94909
PYCARD	-0.933936	-0.730362	0.50858	1.15572
HS.577453	-1.09911	-0.5291	0.508747	1.11946
C6ORF12	-0.960235	-0.702841	0.514477	1.1486
HS.438858	-1.01187	-0.642514	0.515106	1.13928
CD44	-1.15744	-0.4502	0.51625	1.09139
VAV3	-0.735461	-0.931781	0.516576	1.15067
NOXA1	-1.19827	-0.391438	0.523439	1.06627
LOC728744	-0.562747	-1.07778	0.523572	1.11695
LOC653564	-1.12318	-0.501834	0.524164	1.10085
HS.401073	-0.575394	-1.06877	0.526257	1.1179
SNORD12B	-1.31938	-0.181487	0.52683	0.974037
LOC653241	-0.787209	-0.887092	0.527534	1.14677
ASAH2B	-0.869702	-0.805482	0.527999	1.14719
LOC100129901	-1.06486	-0.581115	0.528234	1.11774
XAGE2	-0.929545	-0.742204	0.529517	1.14223
LRRTM1	-0.784929	-0.890112	0.530352	1.14469
NPAS2	-1.02044	-0.638113	0.532533	1.12602
LOC653145	-0.775703	-0.899991	0.534264	1.14143
IFT81	-1.19295	-0.403655	0.534325	1.06228
HS.568696	-1.26621	-0.283718	0.535114	1.01482
GTF2IRD2P	-1.11496	-0.518127	0.538216	1.09487
HS.538312	-1.24448	-0.32226	0.538335	1.0284
ACSL4	-0.818224	-0.860471	0.538438	1.14026
LOC645799	-1.13025	-0.497405	0.539504	1.08815
RBM43	-1.13554	-0.489973	0.539508	1.086
ANKRD29	-0.713091	-0.958528	0.539523	1.1321
ATXN7	-0.719999	-0.952698	0.540535	1.13216
ZNF37A	-0.528657	-1.10803	0.541365	1.09532
LOC730378	-0.609168	-1.04655	0.542441	1.11328
WSB1	-1.14131	-0.483255	0.543688	1.08087
C1QTNF6	-1.23699	-0.336701	0.543708	1.02998
POLR3A	-1.09353	-0.549151	0.544365	1.09831
LOC644590	-1.23033	-0.348412	0.545778	1.03297
ENDOD1	-0.952908	-0.721481	0.545954	1.12844
KIR2DL4	-0.477795	-1.14603	0.54741	1.07641
SLC37A1	-0.390822	-1.20435	0.548063	1.04711
LOC653778	-1.05562	-0.599888	0.548949	1.10655
LOC100130592	-0.738075	-0.93903	0.549479	1.12763
LOC652671	-0.837794	-0.844432	0.549484	1.13274
GUCY1A2	-0.878207	-0.803947	0.551594	1.13056
UGCGL1	-0.55269	-1.09282	0.552168	1.09334
NF1	-0.872169	-0.810379	0.552203	1.13034
LOC100132787	-1.35242	-0.122811	0.553603	0.921629
FLJ23584	-1.03115	-0.632035	0.553947	1.10924
LOC652526	-0.168313	-1.33105	0.554806	0.944553
TTLL3	-0.701986	-0.972595	0.555188	1.11939
ASAH2	-0.819753	-0.864053	0.555708	1.1281
ALPK3	-0.755973	-0.924724	0.556608	1.12409
IQCA1	-0.948294	-0.730016	0.556797	1.12151
HS.578016	-0.992732	-0.679896	0.559386	1.11324
DCLK1	-1.24669	-0.326234	0.560317	1.01261
LOC642921	-0.973136	-0.703836	0.563257	1.11372
FLJ46361	-0.821623	-0.864599	0.564066	1.12216
MAGED1	-0.874889	-0.811535	0.565754	1.12067
LOC642537	-0.721694	-0.959288	0.570236	1.11075
HS.564439	-0.468039	-1.15837	0.571817	1.05459
GNRHR	-0.837465	-0.851418	0.5728	1.11608
LOC652968	-1.04694	-0.618581	0.573631	1.09189
TNFRSF19	-0.566546	-1.08766	0.574315	1.0799
LOC100133669	-0.966911	-0.714303	0.574511	1.1067
LOC100129264	-0.974754	-0.706249	0.577652	1.10335
ZNF436	-0.866005	-0.824222	0.578409	1.11182
GTSF1L	-1.04792	-0.619277	0.58003	1.08717
KIAA1881	-0.748611	-0.937712	0.580066	1.10626
HS.544736	-1.1372	-0.501005	0.580453	1.05775
HS.202577	-0.658286	-1.01635	0.580899	1.09373
SLCO4C1	-0.701624	-0.97962	0.58103	1.10021
C2ORF82	-1.11283	-0.534924	0.581064	1.06669
LOC643821	-0.473768	-1.15683	0.583042	1.04755
LOC645263	-1.39034	-0.0445966	0.584345	0.850592
ZNF132	-1.14987	-0.484264	0.584582	1.04955
LOC100127930	-0.917797	-0.771702	0.585015	1.10448
ZNF667	-1.01074	-0.666962	0.587638	1.09007
OR56B1	-1.23928	-0.348226	0.59023	0.997275
KIAA0258	-0.903694	-0.788225	0.59028	1.10164
G0S2	-0.750358	-0.938795	0.5906	1.09855
HS.377660	-0.833659	-0.860529	0.592765	1.10142
BBS5	-0.654757	-1.02247	0.594391	1.08284
LOC339742	-0.98649	-0.697593	0.594922	1.08916
MLKL	-1.30544	-0.232325	0.596411	0.941353
LOC729887	-0.876316	-0.818603	0.596875	1.09804
SLC23A3	-1.10447	-0.550995	0.597201	1.05826
PGCP	-1.01153	-0.669044	0.598406	1.08217
CCL20	-1.22954	-0.367005	0.599467	0.997081
LOC650651	-0.804502	-0.89074	0.600197	1.09504
TUBA3C	-0.683448	-0.999923	0.600662	1.08271
LOC100131096	-0.46602	-1.16583	0.601197	1.03065
TMEM92	-0.324641	-1.25537	0.602319	0.977688
UBOX5	-0.596659	-1.07092	0.602793	1.06479
ATXN7L1	-0.761165	-0.93238	0.604645	1.0889
FOXL2	-0.865393	-0.83189	0.605055	1.09223
ZSWIM4	-1.18168	-0.444109	0.606986	1.0188
PDE3B	-0.681892	-1.00282	0.607587	1.07713
TRAF3IP2	-1.16427	-0.470311	0.60831	1.02627
NAT6	-1.17836	-0.449743	0.609296	1.0188
C11ORF47	-1.03134	-0.648078	0.609394	1.07003
HSD17B3	-1.04368	-0.632986	0.609783	1.06688
FLJ10661	-0.295286	-1.27358	0.611027	0.957837
HS.194225	-0.90775	-0.789357	0.611047	1.08606
[truncated: 1,027 more rows]

## Sheet: Table S3
Genese suppresed by miR614 in MCFDCIS and MDAMB231 cells																							1.5 fold or more
ADD3
ATG12
BCKDHB
BDH1
C1ORF25
C21ORF58
C3ORF10
C3ORF33
CA2
CABLES1
CACNA2D1
CBX2
CCDC117
CNO
CNOT1
DAZAP1
DDX46
DHRS13
DPH1
EAF2
EFEMP1
ELAVL1
ERBB3
FAM173B
FAM81A
FGL1
GDF15
GUCA1B
HEXA
HIST1H3B
HMGB1
HMGCL
HNRNPA0
HOXA10
HS.40289
HS.527657
HS.532698
HS.538962
HS.543144
HS.567104
HSPA6
ING3
ITPRIPL1
KLC2
KREMEN1
LBR
LOC100132549
LOC100132728
LOC389816
LOC646674
LOC646836
LOC653066
LOC653604
LRRC26
LRRC45
LYRM7
MAGEB1
MED28
NBEA
NKIRAS2
NR2F1
NR4A2
NRTN
NUDCD1
OR2A20P
PECAM1
PFDN4
PIB5PA
PSMD9
RAD1
RAD51L3
RBMS3
RHOT1
RP9P
RPL15
RRBP1
RRM2
SERPINH1
SGTA
SHISA2
SIRT2
SOCS5
SYT15
SYTL2
TAPT1
TGFB2
TIFA
TIMM8A
TIPIN
TM2D2
TMEM2
TRAK2
TRAPPC2
TRUB2
UBE2G2
UFSP1
UGT2B7
VASH2
VPS36
X1.Sep
ZNF629

## Sheet: Table S4
Antibody/Stain	Clone	Cat. no.	Vendor
Alexa Fluor 488		A-11001, A-11034	Life Technologies
Alexa Fluor 546		A-11010, A-11030	Life Technologies
Hoechst		H1399	Life Technologies
Phalloidin		A-22283	Life Technologies
E-cadherin	36/E-Cadherin	610182	BD Biosciences

## Sheet: Table S5
Item	Vendor	Cat no.
miRIDIAN microRNA Human hsa-miR-614 mimic	Dharmacon	C-300939-01-0002
miRIDIAN microRNA Human hsa-miR-1276 mimic	Dharmacon	C-301408-00-0002
miRIDIAN microRNA Human hsa-miR-545-5p mimic	Dharmacon	C-301182-01-0002
ON-TARGETplus Non-targeting Pool	Dharmacon	D-001810-10-05
OnTarget Plus siRhoT1	Dharmacon	LQ-010365-01-0002
OnTarget Plus siTapT1	Dharmacon	LQ-015826-02-0002
siGENOME siRhoT1	Dharmacon	MQ-010365-01-0002
siGENOME siTapT1	Dharmacon	MQ-015826-01-0002

## Sheet: Table S6
Vendor	Item Description	Cat #
Life Technologies	TaqMan Real-time PCR Assay, GAPDH	Hs02758991_g1
Life Technologies	TaqMan Real-time PCR Assay, p63	Hs00978343_m1
Life Technologies	TaqMan Real-time PCR Assay, SNAI2 (Slug)	Hs00950344_m1
Life Technologies	TaqMan Real-time PCR Assay, FAT2	Hs01087225_m1
Life Technologies	TaqMan Real-time PCR Assay, ZEB1	Hs00232783_m1
Life Technologies	TaqMan Real-time PCR Assay, ZEB2	Hs00207691_m1
Life Technologies	TaqMan Real-time PCR Assay, Axl	Hs01064444_m1
Life Technologies	TaqMan Real-time PCR Assay, SNAI1 (Snail)	Hs00195591_m1
Life Technologies	TaqMan Real-time PCR Assay, TWIST1	Hs04989912_s1
Life Technologies	TaqMan Real-time PCR Assay, CDH1 (E-cadherin)	Hs01023895_m1
Life Technologies	TaqMan Real-time PCR Assay, EpCAM	Hs00901885_m1
Life Technologies	TaqMan Real-time PCR Assay, RhoT1 (Miro1)	Hs00430256_m1
Life Technologies	TaqMan Real-time PCR Assay, TapT1	Hs00538015_m1
